# Supplementary material for: A clinical decision aid to discern patients without and with midfacial and mandibular fractures that require treatment (the REDUCTION-II study): a prospective multicentre cohort study
Source: Eur J Trauma Emerg Surg. 2022 Feb 24;48(4):2547–58. doi: 10.1007/s00068-022-01892-4 (PMC9360136; doi:10.1007/s00068-022-01892-4)
Supplement: Supplementary file 1 — Supplementary file1 Diagnostic accuracy of the clinical decision aids and physical examination findings (XLSX 273 KB) [file 68_2022_1892_MOESM1_ESM.xlsx]

## Sheet: Midface clinical decision aid
	Anatomical region	Midface
	Outcome	Any midfacial fracture that required active intervention (e.g. closed and open treatment)
	Criteria	Absence of;
		1. Tooth mobility or avulsion
		2. Objective malocclusion
										95% Confidence Interval					95% Confidence Interval
		Fracture with open or closed treatment	n	Conservative treatment or no fracture	n	Total		Statistic	Outcome	Lower bound	Upper bound		Statistic (100%)	Outcome	Lower bound	Upper bound
	Positive clinical decision aid	True positive (a)	34	False Positive (b)	269	303		Prevalence	0.395561	0.361537	0.430628		Prevalence	39.5561	36.1537	43.0628
	Negative clinical decision aid	False Negative (c)	40	True Negative (d)	423	463		Pre-test probability	0.0966057	0.0776532	0.119584		Pre-test probability	9.66057	7.76532	11.9584
	Total		74		692	766		Sensitivity (Sens.)	0.459459	0.350732	0.572189		Sensitivity (Sens.)	45.9459	35.0732	57.2189
								Specificity (Spec.)	0.611272	0.574433	0.646882		Specificity (Spec.)	61.1272	57.4433	64.6882
								Positive Predictive Value (PPV)	0.112211	0.0814181	0.152714		Positive Predictive Value (PPV)	11.2211	8.14181	15.2714
								Negative Predictive Value (NPV)	0.913607	0.884492	0.935915		Negative Predictive Value (NPV)	91.3607	88.4492	93.5915
								Positive Likelihood Ratio (LR+)	1.18196	0.907524	1.53937		Positive Likelihood Ratio (LR+)	1.18196	0.907524	1.53937
								Negative Likelihood Ratio (LR-)	0.884289	0.710862	1.10002		Negative Likelihood Ratio (LR-)	0.884289	0.710862	1.10002
	Criteria	Absence of;
		1. Tooth mobility or avulsion
		2. Objective malocclusion
		3. Facial depression
										95% Confidence Interval					95% Confidence Interval
		Fracture with open or closed treatment	n	Conservative treatment or no fracture	n	Total		Statistic	Outcome	Lower bound	Upper bound		Statistic (100%)	Outcome	Lower bound	Upper bound
	Positive clinical decision aid	True positive (a)	53	False Positive (b)	287	340		Prevalence	0.443864	0.409046	0.479243		Prevalence	44.3864	40.9046	47.9243
	Negative clinical decision aid	False Negative (c)	21	True Negative (d)	405	426		Pre-test probability	0.0966057	0.0776532	0.119584		Pre-test probability	9.66057	7.76532	11.9584
	Total		74		692	766		Sensitivity (Sens.)	0.716216	0.604825	0.806266		Sensitivity (Sens.)	71.6216	60.4825	80.6266
								Specificity (Spec.)	0.58526	0.548179	0.621399		Specificity (Spec.)	58.526	54.8179	62.1399
								Positive Predictive Value (PPV)	0.155882	0.121193	0.198261		Positive Predictive Value (PPV)	15.5882	12.1193	19.8261
								Negative Predictive Value (NPV)	0.950704	0.925818	0.967535		Negative Predictive Value (NPV)	95.0704	92.5818	96.7535
								Positive Likelihood Ratio (LR+)	1.7269	1.45907	2.04391		Positive Likelihood Ratio (LR+)	1.7269	1.45907	2.04391
								Negative Likelihood Ratio (LR-)	0.484885	0.335812	0.700134		Negative Likelihood Ratio (LR-)	0.484885	0.335812	0.700134
	Criteria	Absence of;
		1. Tooth mobility or avulsion
		2. Objective malocclusion
		3. Facial depression
		4. Ocular movement limitations
										95% Confidence Interval					95% Confidence Interval
		Fracture with open or closed treatment	n	Conservative treatment or no fracture	n	Total		Statistic	Outcome	Lower bound	Upper bound		Statistic (100%)	Outcome	Lower bound	Upper bound
	Positive clinical decision aid	True positive (a)	55	False Positive (b)	303	358		Prevalence	0.467363	0.43228	0.502771		Prevalence	46.7363	43.228	50.2771
	Negative clinical decision aid	False Negative (c)	19	True Negative (d)	389	408		Pre-test probability	0.0966057	0.0776532	0.119584		Pre-test probability	9.66057	7.76532	11.9584
	Total		74		692	766		Sensitivity (Sens.)	0.743243	0.633453	0.829024		Sensitivity (Sens.)	74.3243	63.3453	82.9024
								Specificity (Spec.)	0.562139	0.524931	0.59866		Specificity (Spec.)	56.2139	52.4931	59.866
								Positive Predictive Value (PPV)	0.153631	0.119972	0.194645		Positive Predictive Value (PPV)	15.3631	11.9972	19.4645
								Negative Predictive Value (NPV)	0.953431	0.928416	0.969988		Negative Predictive Value (NPV)	95.3431	92.8416	96.9988
								Positive Likelihood Ratio (LR+)	1.69744	1.44892	1.98859		Positive Likelihood Ratio (LR+)	1.69744	1.44892	1.98859
								Negative Likelihood Ratio (LR-)	0.45675	0.30826	0.676768		Negative Likelihood Ratio (LR-)	0.45675	0.30826	0.676768
	Criteria	Absence of;
		1. Tooth mobility or avulsion
		2. Objective malocclusion
		3. Facial depression
		4. Ocular movement limitations
		5. Palpable step-off
										95% Confidence Interval					95% Confidence Interval
		Fracture with open or closed treatment	n	Conservative treatment or no fracture	n	Total		Statistic	Outcome	Lower bound	Upper bound		Statistic (100%)	Outcome	Lower bound	Upper bound
	Positive clinical decision aid	True positive (a)	63	False Positive (b)	324	387		Prevalence	0.505222	0.469877	0.540514		Prevalence	50.5222	46.9877	54.0514
	Negative clinical decision aid	False Negative (c)	11	True Negative (d)	368	379		Pre-test probability	0.0966057	0.0776532	0.119584		Pre-test probability	9.66057	7.76532	11.9584
	Total		74		692	766		Sensitivity (Sens.)	0.851351	0.753103	0.91492		Sensitivity (Sens.)	85.1351	75.3103	91.492
								Specificity (Spec.)	0.531792	0.49454	0.568693		Specificity (Spec.)	53.1792	49.454	56.8693
								Positive Predictive Value (PPV)	0.162791	0.129355	0.202855		Positive Predictive Value (PPV)	16.2791	12.9355	20.2855
								Negative Predictive Value (NPV)	0.970976	0.948783	0.983718		Negative Predictive Value (NPV)	97.0976	94.8783	98.3718
								Positive Likelihood Ratio (LR+)	1.81832	1.60631	2.05831		Positive Likelihood Ratio (LR+)	1.81832	1.60631	2.05831
								Negative Likelihood Ratio (LR-)	0.279524	0.161314	0.484358		Negative Likelihood Ratio (LR-)	0.279524	0.161314	0.484358
	Criteria	Absence of;
		1. Tooth mobility or avulsion
		2. Objective malocclusion
		3. Facial depression
		4. Ocular movement limitations
		5. Palpable step-off
		6. Epistaxis
										95% Confidence Interval					95% Confidence Interval
		Fracture with open or closed treatment	n	Conservative treatment or no fracture	n	Total		Statistic	Outcome	Lower bound	Upper bound		Statistic (100%)	Outcome	Lower bound	Upper bound
	Positive clinical decision aid	True positive (a)	72	False Positive (b)	425	497		Prevalence	0.648825	0.614355	0.68181		Prevalence	64.8825	61.4355	68.181
	Negative clinical decision aid	False Negative (c)	2	True Negative (d)	267	269		Pre-test probability	0.0966057	0.0776532	0.119584		Pre-test probability	9.66057	7.76532	11.9584
	Total		74		692	766		Sensitivity (Sens.)	0.972973	0.906705	0.992557		Sensitivity (Sens.)	97.2973	90.6705	99.2557
								Specificity (Spec.)	0.385838	0.350293	0.422644		Specificity (Spec.)	38.5838	35.0293	42.2644
								Positive Predictive Value (PPV)	0.144869	0.116648	0.178539		Positive Predictive Value (PPV)	14.4869	11.6648	17.8539
								Negative Predictive Value (NPV)	0.992565	0.973301	0.997959		Negative Predictive Value (NPV)	99.2565	97.3301	99.7959
								Positive Likelihood Ratio (LR+)	1.58423	1.47681	1.69946		Positive Likelihood Ratio (LR+)	1.58423	1.47681	1.69946
								Negative Likelihood Ratio (LR-)	0.0700476	0.0177942	0.275745		Negative Likelihood Ratio (LR-)	0.0700476	0.0177942	0.275745

## Sheet: Mandible clinical decision aid
	Anatomical region	Mandible
	Outcome	Any mandibular fracture that required active intervention (e.g. closed and open treatment)
	Criteria	Absence of;
		1. Tooth mobility or avulsion
		2. Objective malocclusion
										95% Confidence Interval					95% Confidence Interval
		Fracture with open or closed treatment	n	Conservative treatment or no fracture	n	Total		Statistic	Outcome	Lower bound	Upper bound		Statistic (100%)	Outcome	Lower bound	Upper bound
	Positive clinical decision aid	True positive (a)	28	False Positive (b)	90	118		Prevalence	0.421429	0.365036	0.479948		Prevalence	42.1429	36.5036	47.9948
	Negative clinical decision aid	False Negative (c)	9	True Negative (d)	153	162		Pre-test probability	0.132143	0.0974111	0.176832		Pre-test probability	13.2143	9.74111	17.6832
	Total		37		243	280		Sensitivity (Sens.)	0.756757	0.598824	0.866388		Sensitivity (Sens.)	75.6757	59.8824	86.6388
								Specificity (Spec.)	0.62963	0.567335	0.687889		Specificity (Spec.)	62.963	56.7335	68.7889
								Positive Predictive Value (PPV)	0.237288	0.169579	0.321564		Positive Predictive Value (PPV)	23.7288	16.9579	32.1564
								Negative Predictive Value (NPV)	0.944444	0.897798	0.9705		Negative Predictive Value (NPV)	94.4444	89.7798	97.05
								Positive Likelihood Ratio (LR+)	2.04324	1.59853	2.61168		Positive Likelihood Ratio (LR+)	2.04324	1.59853	2.61168
								Negative Likelihood Ratio (LR-)	0.386328	0.217069	0.687564		Negative Likelihood Ratio (LR-)	0.386328	0.217069	0.687564
	Criteria	Absence of;
		1. Tooth mobility or avulsion
		2. Objective malocclusion
		3. Jaw movement pain
										95% Confidence Interval					95% Confidence Interval
		Fracture with open or closed treatment	n	Conservative treatment or no fracture	n	Total		Statistic	Outcome	Lower bound	Upper bound		Statistic (100%)	Outcome	Lower bound	Upper bound
	Positive clinical decision aid	True positive (a)	37	False Positive (b)	146	183		Prevalence	0.653571	0.596097	0.706889		Prevalence	65.3571	59.6097	70.6889
	Negative clinical decision aid	False Negative (c)	0	True Negative (d)	97	97		Pre-test probability	0.132143	0.0974111	0.176832		Pre-test probability	13.2143	9.74111	17.6832
	Total		37		243	280		Sensitivity (Sens.)	1	0.905939	1		Sensitivity (Sens.)	100	90.5939	100
								Specificity (Spec.)	0.399177	0.339631	0.461861		Specificity (Spec.)	39.9177	33.9631	46.1861
								Positive Predictive Value (PPV)	0.202186	0.150395	0.266223		Positive Predictive Value (PPV)	20.2186	15.0395	26.6223
								Negative Predictive Value (NPV)	1	0.961905	1		Negative Predictive Value (NPV)	100	96.1905	100
								Positive Likelihood Ratio (LR+)	1.66438	1.50226	1.84401		Positive Likelihood Ratio (LR+)	1.66438	1.50226	1.84401
								Negative Likelihood Ratio (LR-)	0	#NUM!	#NUM!		Negative Likelihood Ratio (LR-)	0	#NUM!	#NUM!
	Criteria	Absence of;
		1. Tooth mobility or avulsion
		2. Objective malocclusion
		3. Mouth opening limitations
										95% Confidence Interval					95% Confidence Interval
		Fracture with open or closed treatment	n	Conservative treatment or no fracture	n	Total		Statistic	Outcome	Lower bound	Upper bound		Statistic (100%)	Outcome	Lower bound	Upper bound
	Positive clinical decision aid	True positive (a)	35	False Positive (b)	119	154		Prevalence	0.55	0.491442	0.607204		Prevalence	55	49.1442	60.7204
	Negative clinical decision aid	False Negative (c)	2	True Negative (d)	124	126		Pre-test probability	0.132143	0.0974111	0.176832		Pre-test probability	13.2143	9.74111	17.6832
	Total		37		243	280		Sensitivity (Sens.)	0.945946	0.82295	0.985049		Sensitivity (Sens.)	94.5946	82.295	98.5049
								Specificity (Spec.)	0.510288	0.447765	0.572491		Specificity (Spec.)	51.0288	44.7765	57.2491
								Positive Predictive Value (PPV)	0.227273	0.168196	0.299625		Positive Predictive Value (PPV)	22.7273	16.8196	29.9625
								Negative Predictive Value (NPV)	0.984127	0.94397	0.995636		Negative Predictive Value (NPV)	98.4127	94.397	99.5636
								Positive Likelihood Ratio (LR+)	1.93164	1.6631	2.24354		Positive Likelihood Ratio (LR+)	1.93164	1.6631	2.24354
								Negative Likelihood Ratio (LR-)	0.105929	0.0273631	0.410072		Negative Likelihood Ratio (LR-)	0.105929	0.0273631	0.410072
	Criteria	Absence of;
		1. Tooth mobility or avulsion
		2. Objective malocclusion
		3. Mouth opening limitations
		4. Jaw movement pain
										95% Confidence Interval					95% Confidence Interval
		Fracture with open or closed treatment	n	Conservative treatment or no fracture	n	Total		Statistic	Outcome	Lower bound	Upper bound		Statistic (100%)	Outcome	Lower bound	Upper bound
	Positive clinical decision aid	True positive (a)	37	False Positive (b)	148	185		Prevalence	0.660714	0.603414	0.713664		Prevalence	66.0714	60.3414	71.3664
	Negative clinical decision aid	False Negative (c)	0	True Negative (d)	95	95		Pre-test probability	0.132143	0.0974111	0.176832		Pre-test probability	13.2143	9.74111	17.6832
	Total		37		243	280		Sensitivity (Sens.)	1	0.905939	1		Sensitivity (Sens.)	100	90.5939	100
								Specificity (Spec.)	0.390947	0.331746	0.453542		Specificity (Spec.)	39.0947	33.1746	45.3542
								Positive Predictive Value (PPV)	0.2	0.148726	0.26348		Positive Predictive Value (PPV)	20	14.8726	26.348
								Negative Predictive Value (NPV)	1	0.961134	1		Negative Predictive Value (NPV)	100	96.1134	100
								Positive Likelihood Ratio (LR+)	1.64189	1.48455	1.81591		Positive Likelihood Ratio (LR+)	1.64189	1.48455	1.81591
								Negative Likelihood Ratio (LR-)	0	#NUM!	#NUM!		Negative Likelihood Ratio (LR-)	0	#NUM!	#NUM!

## Sheet: Midface (1)
	Anatomical region	Midface
	Outcome	Any midfacial fracture that required active intervention (including closed and open treatment)
	Method of calculation	Considering only 'absent' and 'present' physical examination findings
	Patient population	Considering all patients that received radiological imaging
	Swelling									95% Confidence Interval					95% Confidence Interval
		Fracture with open or closed treatment	n	Conservative treatment or no fracture	n	Total		Statistic	Outcome	Lower bound	Upper bound		Statistic (100%)	Outcome	Lower bound	Upper bound
	Present physical examination finding	True Positive (a)	63	False Positive (b)	558	621		Prevalence	0.810705	0.781438	0.836871		Prevalence	81.0705	78.1438	83.6871
	Negative physical examination finding	False Negative (c)	11	True Negative (d)	134	145		Pre-test probability	0.0966057	0.0776532	0.119584		Pre-test probability	9.66057	7.76532	11.9584
	Total		74		692	766		Sensitivity (Sens.)	0.851351	0.753103	0.91492		Sensitivity (Sens.)	85.1351	75.3103	91.492
								Specificity (Spec.)	0.193642	0.165924	0.224742		Specificity (Spec.)	19.3642	16.5924	22.4742
								Positive Predictive Value (PPV)	0.101449	0.0800994	0.1277		Positive Predictive Value (PPV)	10.1449	8.00994	12.77
								Negative Predictive Value (NPV)	0.924138	0.869267	0.957115		Negative Predictive Value (NPV)	92.4138	86.9267	95.7115
								Positive Likelihood Ratio (LR+)	1.0558	0.953447	1.16914		Positive Likelihood Ratio (LR+)	1.0558	0.953447	1.16914
								Negative Likelihood Ratio (LR-)	0.767648	0.435832	1.35209		Negative Likelihood Ratio (LR-)	0.767648	0.435832	1.35209
	Laceration									95% Confidence Interval					95% Confidence Interval
		Fracture with open or closed treatment	n	Conservative treatment or no fracture	n	Total		Statistic	Outcome	Lower bound	Upper bound		Statistic (100%)	Outcome	Lower bound	Upper bound
	Present physical examination finding	True Positive (a)	37	False Positive (b)	393	430		Prevalence	0.561358	0.525997	0.596106		Prevalence	56.1358	52.5997	59.6106
	Negative physical examination finding	False Negative (c)	37	True Negative (d)	299	336		Pre-test probability	0.0966057	0.0776532	0.119584		Pre-test probability	9.66057	7.76532	11.9584
	Total		74		692	766		Sensitivity (Sens.)	0.5	0.388924	0.611076		Sensitivity (Sens.)	50	38.8924	61.1076
								Specificity (Spec.)	0.432081	0.395647	0.469264		Specificity (Spec.)	43.2081	39.5647	46.9264
								Positive Predictive Value (PPV)	0.0860465	0.0630699	0.116354		Positive Predictive Value (PPV)	8.60465	6.30699	11.6354
								Negative Predictive Value (NPV)	0.889881	0.851901	0.919047		Negative Predictive Value (NPV)	88.9881	85.1901	91.9047
								Positive Likelihood Ratio (LR+)	0.880407	0.69468	1.11579		Positive Likelihood Ratio (LR+)	0.880407	0.69468	1.11579
								Negative Likelihood Ratio (LR-)	1.15719	0.907251	1.47599		Negative Likelihood Ratio (LR-)	1.15719	0.907251	1.47599
	Facial depression									95% Confidence Interval					95% Confidence Interval
		Fracture with open or closed treatment	n	Conservative treatment or no fracture	n	Total		Statistic	Outcome	Lower bound	Upper bound		Statistic (100%)	Outcome	Lower bound	Upper bound
	Present physical examination finding	True Positive (a)	23	False Positive (b)	26	49		Prevalence	0.0660377	0.0503098	0.0862361		Prevalence	6.60377	5.03098	8.62361
	Negative physical examination finding	False Negative (c)	46	True Negative (d)	647	693		Pre-test probability	0.0929919	0.0741401	0.116036		Pre-test probability	9.29919	7.41401	11.6036
	Total		69		673	742		Sensitivity (Sens.)	0.333333	0.233509	0.450737		Sensitivity (Sens.)	33.3333	23.3509	45.0737
								Specificity (Spec.)	0.961367	0.943995	0.973502		Specificity (Spec.)	96.1367	94.3995	97.3502
								Positive Predictive Value (PPV)	0.469388	0.337033	0.606194		Positive Predictive Value (PPV)	46.9388	33.7033	60.6194
								Negative Predictive Value (NPV)	0.933622	0.912594	0.949869		Negative Predictive Value (NPV)	93.3622	91.2594	94.9869
								Positive Likelihood Ratio (LR+)	8.62821	5.21559	14.2737		Positive Likelihood Ratio (LR+)	8.62821	5.21559	14.2737
								Negative Likelihood Ratio (LR-)	0.693457	0.586491	0.819932		Negative Likelihood Ratio (LR-)	0.693457	0.586491	0.819932
	Peri-orbital hematoma									95% Confidence Interval					95% Confidence Interval
		Fracture with open or closed treatment	n	Conservative treatment or no fracture	n	Total		Statistic	Outcome	Lower bound	Upper bound		Statistic (100%)	Outcome	Lower bound	Upper bound
	Present physical examination finding	True Positive (a)	38	False Positive (b)	317	355		Prevalence	0.463446	0.428403	0.498855		Prevalence	46.3446	42.8403	49.8855
	Negative physical examination finding	False Negative (c)	36	True Negative (d)	375	411		Pre-test probability	0.0966057	0.0776532	0.119584		Pre-test probability	9.66057	7.76532	11.9584
	Total		74		692	766		Sensitivity (Sens.)	0.513514	0.401809	0.623884		Sensitivity (Sens.)	51.3514	40.1809	62.3884
								Specificity (Spec.)	0.541908	0.504655	0.578697		Specificity (Spec.)	54.1908	50.4655	57.8697
								Positive Predictive Value (PPV)	0.107042	0.0789849	0.143513		Positive Predictive Value (PPV)	10.7042	7.89849	14.3513
								Negative Predictive Value (NPV)	0.912409	0.881118	0.936061		Negative Predictive Value (NPV)	91.2409	88.1118	93.6061
								Positive Likelihood Ratio (LR+)	1.12098	0.885232	1.41952		Positive Likelihood Ratio (LR+)	1.12098	0.885232	1.41952
								Negative Likelihood Ratio (LR-)	0.89773	0.703426	1.14571		Negative Likelihood Ratio (LR-)	0.89773	0.703426	1.14571
	Raccoon eyes									95% Confidence Interval					95% Confidence Interval
		Fracture with open or closed treatment	n	Conservative treatment or no fracture	n	Total		Statistic	Outcome	Lower bound	Upper bound		Statistic (100%)	Outcome	Lower bound	Upper bound
	Present physical examination finding	True Positive (a)	7	False Positive (b)	48	55		Prevalence	0.0720839	0.0557972	0.092658		Prevalence	7.20839	5.57972	9.2658
	Negative physical examination finding	False Negative (c)	65	True Negative (d)	643	708		Pre-test probability	0.0943644	0.0756058	0.117187		Pre-test probability	9.43644	7.56058	11.7187
	Total		72		691	763		Sensitivity (Sens.)	0.0972222	0.0478957	0.187352		Sensitivity (Sens.)	9.72222	4.78957	18.7352
								Specificity (Spec.)	0.930535	0.909102	0.947209		Specificity (Spec.)	93.0535	90.9102	94.7209
								Positive Predictive Value (PPV)	0.127273	0.0630413	0.240173		Positive Predictive Value (PPV)	12.7273	6.30413	24.0173
								Negative Predictive Value (NPV)	0.908192	0.884663	0.927316		Negative Predictive Value (NPV)	90.8192	88.4663	92.7316
								Positive Likelihood Ratio (LR+)	1.39959	0.657871	2.97758		Positive Likelihood Ratio (LR+)	1.39959	0.657871	2.97758
								Negative Likelihood Ratio (LR-)	0.97017	0.896932	1.04939		Negative Likelihood Ratio (LR-)	0.97017	0.896932	1.04939
	Epistaxis									95% Confidence Interval					95% Confidence Interval
		Fracture with open or closed treatment	n	Conservative treatment or no fracture	n	Total		Statistic	Outcome	Lower bound	Upper bound		Statistic (100%)	Outcome	Lower bound	Upper bound
	Present physical examination finding	True Positive (a)	49	False Positive (b)	236	285		Prevalence	0.377483	0.343607	0.4126		Prevalence	37.7483	34.3607	41.26
	Negative physical examination finding	False Negative (c)	23	True Negative (d)	447	470		Pre-test probability	0.0953642	0.0764143	0.118411		Pre-test probability	9.53642	7.64143	11.8411
	Total		72		683	755		Sensitivity (Sens.)	0.680556	0.566074	0.776745		Sensitivity (Sens.)	68.0556	56.6074	77.6745
								Specificity (Spec.)	0.654466	0.618027	0.689177		Specificity (Spec.)	65.4466	61.8027	68.9177
								Positive Predictive Value (PPV)	0.17193	0.13256	0.220026		Positive Predictive Value (PPV)	17.193	13.256	22.0026
								Negative Predictive Value (NPV)	0.951064	0.927641	0.967173		Negative Predictive Value (NPV)	95.1064	92.7641	96.7173
								Positive Likelihood Ratio (LR+)	1.96957	1.63049	2.37918		Positive Likelihood Ratio (LR+)	1.96957	1.63049	2.37918
								Negative Likelihood Ratio (LR-)	0.4881	0.346885	0.686802		Negative Likelihood Ratio (LR-)	0.4881	0.346885	0.686802
	Subconjunctival hemorrhage									95% Confidence Interval					95% Confidence Interval
		Fracture with open or closed treatment	n	Conservative treatment or no fracture	n	Total		Statistic	Outcome	Lower bound	Upper bound		Statistic (100%)	Outcome	Lower bound	Upper bound
	Present physical examination finding	True Positive (a)	10	False Positive (b)	59	69		Prevalence	0.0951724	0.0758948	0.118718		Prevalence	9.51724	7.58948	11.8718
	Negative physical examination finding	False Negative (c)	56	True Negative (d)	600	656		Pre-test probability	0.0910345	0.072195	0.114185		Pre-test probability	9.10345	7.2195	11.4185
	Total		66		659	725		Sensitivity (Sens.)	0.151515	0.0844355	0.256931		Sensitivity (Sens.)	15.1515	8.44355	25.6931
								Specificity (Spec.)	0.91047	0.886226	0.929957		Specificity (Spec.)	91.047	88.6226	92.9957
								Positive Predictive Value (PPV)	0.144928	0.0806701	0.246637		Positive Predictive Value (PPV)	14.4928	8.06701	24.6637
								Negative Predictive Value (NPV)	0.914634	0.890763	0.933677		Negative Predictive Value (NPV)	91.4634	89.0763	93.3677
								Positive Likelihood Ratio (LR+)	1.69235	0.909775	3.14807		Positive Likelihood Ratio (LR+)	1.69235	0.909775	3.14807
								Negative Likelihood Ratio (LR-)	0.931919	0.839261	1.03481		Negative Likelihood Ratio (LR-)	0.931919	0.839261	1.03481
	Ocular movement limitation									95% Confidence Interval					95% Confidence Interval
		Fracture with open or closed treatment	n	Conservative treatment or no fracture	n	Total		Statistic	Outcome	Lower bound	Upper bound		Statistic (100%)	Outcome	Lower bound	Upper bound
	Present physical examination finding	True Positive (a)	4	False Positive (b)	9	13		Prevalence	0.018598	0.0109004	0.0315581		Prevalence	1.8598	1.09004	3.15581
	Negative physical examination finding	False Negative (c)	60	True Negative (d)	626	686		Pre-test probability	0.0915594	0.0723533	0.11523		Pre-test probability	9.15594	7.23533	11.523
	Total		64		635	699		Sensitivity (Sens.)	0.0625	0.0245708	0.149977		Sensitivity (Sens.)	6.25	2.45708	14.9977
								Specificity (Spec.)	0.985827	0.973285	0.992526		Specificity (Spec.)	98.5827	97.3285	99.2526
								Positive Predictive Value (PPV)	0.307692	0.126805	0.576311		Positive Predictive Value (PPV)	30.7692	12.6805	57.6311
								Negative Predictive Value (NPV)	0.912536	0.889032	0.931446		Negative Predictive Value (NPV)	91.2536	88.9032	93.1446
								Positive Likelihood Ratio (LR+)	4.40972	1.39709	13.9187		Positive Likelihood Ratio (LR+)	4.40972	1.39709	13.9187
								Negative Likelihood Ratio (LR-)	0.950978	0.892074	1.01377		Negative Likelihood Ratio (LR-)	0.950978	0.892074	1.01377
	Diplopia									95% Confidence Interval					95% Confidence Interval
		Fracture with open or closed treatment	n	Conservative treatment or no fracture	n	Total		Statistic	Outcome	Lower bound	Upper bound		Statistic (100%)	Outcome	Lower bound	Upper bound
	Present physical examination finding	True Positive (a)	5	False Positive (b)	15	20		Prevalence	0.0287356	0.0186775	0.0439675		Prevalence	2.87356	1.86775	4.39675
	Negative physical examination finding	False Negative (c)	57	True Negative (d)	619	676		Pre-test probability	0.0890805	0.0701108	0.112561		Pre-test probability	8.90805	7.01108	11.2561
	Total		62		634	696		Sensitivity (Sens.)	0.0806452	0.0349378	0.175288		Sensitivity (Sens.)	8.06452	3.49378	17.5288
								Specificity (Spec.)	0.976341	0.961333	0.985611		Specificity (Spec.)	97.6341	96.1333	98.5611
								Positive Predictive Value (PPV)	0.25	0.11186	0.468705		Positive Predictive Value (PPV)	25	11.186	46.8705
								Negative Predictive Value (NPV)	0.91568	0.892312	0.934351		Negative Predictive Value (NPV)	91.568	89.2312	93.4351
								Positive Likelihood Ratio (LR+)	3.4086	1.2819	9.06356		Positive Likelihood Ratio (LR+)	3.4086	1.2819	9.06356
								Negative Likelihood Ratio (LR-)	0.941633	0.873845	1.01468		Negative Likelihood Ratio (LR-)	0.941633	0.873845	1.01468
	Infra-orbital nerve paresthesia									95% Confidence Interval					95% Confidence Interval
		Fracture with open or closed treatment	n	Conservative treatment or no fracture	n	Total		Statistic	Outcome	Lower bound	Upper bound		Statistic (100%)	Outcome	Lower bound	Upper bound
	Present physical examination finding	True Positive (a)	13	False Positive (b)	49	62		Prevalence	0.0889527	0.0700093	0.112402		Prevalence	8.89527	7.00093	11.2402
	Negative physical examination finding	False Negative (c)	52	True Negative (d)	583	635		Pre-test probability	0.0932568	0.073842	0.117131		Pre-test probability	9.32568	7.3842	11.7131
	Total		65		632	697		Sensitivity (Sens.)	0.2	0.120778	0.312704		Sensitivity (Sens.)	20	12.0778	31.2704
								Specificity (Spec.)	0.922468	0.898973	0.940859		Specificity (Spec.)	92.2468	89.8973	94.0859
								Positive Predictive Value (PPV)	0.209677	0.126839	0.326395		Positive Predictive Value (PPV)	20.9677	12.6839	32.6395
								Negative Predictive Value (NPV)	0.91811	0.894185	0.937007		Negative Predictive Value (NPV)	91.811	89.4185	93.7007
								Positive Likelihood Ratio (LR+)	2.57959	1.47994	4.49634		Positive Likelihood Ratio (LR+)	2.57959	1.47994	4.49634
								Negative Likelihood Ratio (LR-)	0.867238	0.766379	0.981372		Negative Likelihood Ratio (LR-)	0.867238	0.766379	0.981372
	Subjective malocclusion (Considering solitary midfacial trauma patients only)									95% Confidence Interval					95% Confidence Interval
		Fracture with open or closed treatment	n	Conservative treatment or no fracture	n	Total		Statistic	Outcome	Lower bound	Upper bound		Statistic (100%)	Outcome	Lower bound	Upper bound
	Present physical examination finding	True Positive (a)	4	False Positive (b)	9	13		Prevalence	0.0366197	0.0215234	0.0616376		Prevalence	3.66197	2.15234	6.16376
	Negative physical examination finding	False Negative (c)	28	True Negative (d)	314	342		Pre-test probability	0.0901408	0.0645741	0.124483		Pre-test probability	9.01408	6.45741	12.4483
	Total		32		323	355		Sensitivity (Sens.)	0.125	0.0497005	0.280686		Sensitivity (Sens.)	12.5	4.97005	28.0686
								Specificity (Spec.)	0.972136	0.947901	0.985273		Specificity (Spec.)	97.2136	94.7901	98.5273
								Positive Predictive Value (PPV)	0.307692	0.126805	0.576311		Positive Predictive Value (PPV)	30.7692	12.6805	57.6311
								Negative Predictive Value (NPV)	0.918129	0.884217	0.942751		Negative Predictive Value (NPV)	91.8129	88.4217	94.2751
								Positive Likelihood Ratio (LR+)	4.48611	1.46314	13.7548		Positive Likelihood Ratio (LR+)	4.48611	1.46314	13.7548
								Negative Likelihood Ratio (LR-)	0.90008	0.788577	1.02735		Negative Likelihood Ratio (LR-)	0.90008	0.788577	1.02735
	Subjective malocclusion (All patients)									95% Confidence Interval					95% Confidence Interval
		Fracture with open or closed treatment	n	Conservative treatment or no fracture	n	Total		Statistic	Outcome	Lower bound	Upper bound		Statistic (100%)	Outcome	Lower bound	Upper bound
	Present physical examination finding	True Positive (a)	14	False Positive (b)	33	47		Prevalence	0.0905588	0.0687845	0.11835		Prevalence	9.05588	6.87845	11.835
	Negative physical examination finding	False Negative (c)	42	True Negative (d)	430	472		Pre-test probability	0.1079	0.0840309	0.137531		Pre-test probability	10.79	8.40309	13.7531
	Total		56		463	519		Sensitivity (Sens.)	0.25	0.155169	0.376929		Sensitivity (Sens.)	25	15.5169	37.6929
								Specificity (Spec.)	0.928726	0.901594	0.948802		Specificity (Spec.)	92.8726	90.1594	94.8802
								Positive Predictive Value (PPV)	0.297872	0.186511	0.439779		Positive Predictive Value (PPV)	29.7872	18.6511	43.9779
								Negative Predictive Value (NPV)	0.911017	0.881902	0.933495		Negative Predictive Value (NPV)	91.1017	88.1902	93.3495
								Positive Likelihood Ratio (LR+)	3.50758	2.003	6.14234		Positive Likelihood Ratio (LR+)	3.50758	2.003	6.14234
								Negative Likelihood Ratio (LR-)	0.807558	0.692776	0.941358		Negative Likelihood Ratio (LR-)	0.807558	0.692776	0.941358
	Objective malocclusion (Considering solitary midfacial trauma patients only)									95% Confidence Interval					95% Confidence Interval
		Fracture with open or closed treatment	n	Conservative treatment or no fracture	n	Total		Statistic	Outcome	Lower bound	Upper bound		Statistic (100%)	Outcome	Lower bound	Upper bound
	Present physical examination finding	True Positive (a)	0	False Positive (b)	5	5		Prevalence	0.0139665	0.00597992	0.0322733		Prevalence	1.39665	0.597992	3.22733
	Negative physical examination finding	False Negative (c)	31	True Negative (d)	322	353		Pre-test probability	0.0865922	0.0616727	0.12029		Pre-test probability	8.65922	6.16727	12.029
	Total		31		327	358		Sensitivity (Sens.)	0	0	0.110259		Sensitivity (Sens.)	0	0	11.0259
								Specificity (Spec.)	0.984709	0.964711	0.993452		Specificity (Spec.)	98.4709	96.4711	99.3452
								Positive Predictive Value (PPV)	0	0	0.434491		Positive Predictive Value (PPV)	0	0	43.4491
								Negative Predictive Value (NPV)	0.912181	0.878044	0.937444		Negative Predictive Value (NPV)	91.2181	87.8044	93.7444
								Positive Likelihood Ratio (LR+)	0	#NUM!	#NUM!		Positive Likelihood Ratio (LR+)	0	#NUM!	#NUM!
								Negative Likelihood Ratio (LR-)	1.01553	1.0019	1.02934		Negative Likelihood Ratio (LR-)	1.01553	1.0019	1.02934
	Objective malocclusion (All patients)									95% Confidence Interval					95% Confidence Interval
		Fracture with open or closed treatment	n	Conservative treatment or no fracture	n	Total		Statistic	Outcome	Lower bound	Upper bound		Statistic (100%)	Outcome	Lower bound	Upper bound
	Present physical examination finding	True Positive (a)	9	False Positive (b)	14	23		Prevalence	0.0441459	0.0295941	0.0653709		Prevalence	4.41459	2.95941	6.53709
	Negative physical examination finding	False Negative (c)	46	True Negative (d)	452	498		Pre-test probability	0.105566	0.082006	0.134901		Pre-test probability	10.5566	8.2006	13.4901
	Total		55		466	521		Sensitivity (Sens.)	0.163636	0.0885532	0.28264		Sensitivity (Sens.)	16.3636	8.85532	28.264
								Specificity (Spec.)	0.969957	0.950208	0.982021		Specificity (Spec.)	96.9957	95.0208	98.2021
								Positive Predictive Value (PPV)	0.391304	0.221574	0.592148		Positive Predictive Value (PPV)	39.1304	22.1574	59.2148
								Negative Predictive Value (NPV)	0.907631	0.878985	0.930035		Negative Predictive Value (NPV)	90.7631	87.8985	93.0035
								Positive Likelihood Ratio (LR+)	5.44675	2.47346	11.9942		Positive Likelihood Ratio (LR+)	5.44675	2.47346	11.9942
								Negative Likelihood Ratio (LR-)	0.862269	0.766304	0.970251		Negative Likelihood Ratio (LR-)	0.862269	0.766304	0.970251
	Tooth mobility or avulsion									95% Confidence Interval					95% Confidence Interval
		Fracture with open or closed treatment	n	Conservative treatment or no fracture	n	Total		Statistic	Outcome	Lower bound	Upper bound		Statistic (100%)	Outcome	Lower bound	Upper bound
	Present physical examination finding	True Positive (a)	17	False Positive (b)	31	48		Prevalence	0.0635762	0.0482849	0.0832861		Prevalence	6.35762	4.82849	8.32861
	Negative physical examination finding	False Negative (c)	57	True Negative (d)	650	707		Pre-test probability	0.0980132	0.0787951	0.121301		Pre-test probability	9.80132	7.87951	12.1301
	Total		74		681	755		Sensitivity (Sens.)	0.22973	0.148671	0.337465		Sensitivity (Sens.)	22.973	14.8671	33.7465
								Specificity (Spec.)	0.954479	0.936111	0.967748		Specificity (Spec.)	95.4479	93.6111	96.7748
								Positive Predictive Value (PPV)	0.354167	0.234335	0.495612		Positive Predictive Value (PPV)	35.4167	23.4335	49.5612
								Negative Predictive Value (NPV)	0.919378	0.896969	0.937254		Negative Predictive Value (NPV)	91.9378	89.6969	93.7254
								Positive Likelihood Ratio (LR+)	5.04664	2.9389	8.66604		Positive Likelihood Ratio (LR+)	5.04664	2.9389	8.66604
								Negative Likelihood Ratio (LR-)	0.807006	0.711819	0.914922		Negative Likelihood Ratio (LR-)	0.807006	0.711819	0.914922
	Palpable step-off									95% Confidence Interval					95% Confidence Interval
		Fracture with open or closed treatment	n	Conservative treatment or no fracture	n	Total		Statistic	Outcome	Lower bound	Upper bound		Statistic (100%)	Outcome	Lower bound	Upper bound
	Present physical examination finding	True Positive (a)	28	False Positive (b)	40	68		Prevalence	0.0930233	0.0740417	0.11626		Prevalence	9.30233	7.40417	11.626
	Negative physical examination finding	False Negative (c)	44	True Negative (d)	619	663		Pre-test probability	0.0984952	0.078947	0.122241		Pre-test probability	9.84952	7.8947	12.2241
	Total		72		659	731		Sensitivity (Sens.)	0.388889	0.284655	0.504379		Sensitivity (Sens.)	38.8889	28.4655	50.4379
								Specificity (Spec.)	0.939302	0.918401	0.955111		Specificity (Spec.)	93.9302	91.8401	95.5111
								Positive Predictive Value (PPV)	0.411765	0.302578	0.530387		Positive Predictive Value (PPV)	41.1765	30.2578	53.0387
								Negative Predictive Value (NPV)	0.933635	0.912079	0.950194		Negative Predictive Value (NPV)	93.3635	91.2079	95.0194
								Positive Likelihood Ratio (LR+)	6.40694	4.22147	9.72385		Positive Likelihood Ratio (LR+)	6.40694	4.22147	9.72385
								Negative Likelihood Ratio (LR-)	0.650601	0.540564	0.783038		Negative Likelihood Ratio (LR-)	0.650601	0.540564	0.783038
	Maxillary mobility									95% Confidence Interval					95% Confidence Interval
		Fracture with open or closed treatment	n	Conservative treatment or no fracture	n	Total		Statistic	Outcome	Lower bound	Upper bound		Statistic (100%)	Outcome	Lower bound	Upper bound
	Present physical examination finding	True Positive (a)	10	False Positive (b)	26	36		Prevalence	0.0502793	0.0365364	0.0688224		Prevalence	5.02793	3.65364	6.88224
	Negative physical examination finding	False Negative (c)	55	True Negative (d)	625	680		Pre-test probability	0.0907821	0.0718647	0.114067		Pre-test probability	9.07821	7.18647	11.4067
	Total		65		651	716		Sensitivity (Sens.)	0.153846	0.08577	0.260555		Sensitivity (Sens.)	15.3846	8.577	26.0555
								Specificity (Spec.)	0.960061	0.942124	0.972601		Specificity (Spec.)	96.0061	94.2124	97.2601
								Positive Predictive Value (PPV)	0.277778	0.158482	0.439928		Positive Predictive Value (PPV)	27.7778	15.8482	43.9928
								Negative Predictive Value (NPV)	0.919118	0.896192	0.937334		Negative Predictive Value (NPV)	91.9118	89.6192	93.7334
								Positive Likelihood Ratio (LR+)	3.85207	1.94508	7.62872		Positive Likelihood Ratio (LR+)	3.85207	1.94508	7.62872
								Negative Likelihood Ratio (LR-)	0.881354	0.793632	0.978771		Negative Likelihood Ratio (LR-)	0.881354	0.793632	0.978771

## Sheet: Mandible (1)
	Anatomical region	Mandible
	Outcome	Any mandibular fracture that required active intervention (including closed and open treatment)
	Method of calculation	Considering only 'absent' and 'present' physical examination findings
	Patient population	Considering all patients that received radiological imaging
	Swelling									95% Confidence Interval					95% Confidence Interval
		Fracture with open or closed treatment	n	Conservative treatment or no fracture	n	Total		Statistic	Outcome	Lower bound	Upper bound		Statistic (100%)	Outcome	Lower bound	Upper bound
	Present physical examination finding	True Positive (a)	25	False Positive (b)	80	105		Prevalence	0.375	0.320345	0.433039		Prevalence	37.5	32.0345	43.3039
	Negative physical examination finding	False Negative (c)	12	True Negative (d)	163	175		Pre-test probability	0.132143	0.0974111	0.176832		Pre-test probability	13.2143	9.74111	17.6832
	Total		37		243	280		Sensitivity (Sens.)	0.675676	0.514634	0.803669		Sensitivity (Sens.)	67.5676	51.4634	80.3669
								Specificity (Spec.)	0.670782	0.609439	0.726809		Specificity (Spec.)	67.0782	60.9439	72.6809
								Positive Predictive Value (PPV)	0.238095	0.16679	0.327889		Positive Predictive Value (PPV)	23.8095	16.679	32.7889
								Negative Predictive Value (NPV)	0.931429	0.88398	0.960343		Negative Predictive Value (NPV)	93.1429	88.398	96.0343
								Positive Likelihood Ratio (LR+)	2.05236	1.54119	2.73309		Positive Likelihood Ratio (LR+)	2.05236	1.54119	2.73309
								Negative Likelihood Ratio (LR-)	0.483502	0.301178	0.7762		Negative Likelihood Ratio (LR-)	0.483502	0.301178	0.7762
	Extra-oral laceration									95% Confidence Interval					95% Confidence Interval
		Fracture with open or closed treatment	n	Conservative treatment or no fracture	n	Total		Statistic	Outcome	Lower bound	Upper bound		Statistic (100%)	Outcome	Lower bound	Upper bound
	Present physical examination finding	True Positive (a)	19	False Positive (b)	82	101		Prevalence	0.360714	0.306702	0.418497		Prevalence	36.0714	30.6702	41.8497
	Negative physical examination finding	False Negative (c)	18	True Negative (d)	161	179		Pre-test probability	0.132143	0.0974111	0.176832		Pre-test probability	13.2143	9.74111	17.6832
	Total		37		243	280		Sensitivity (Sens.)	0.513514	0.358946	0.665538		Sensitivity (Sens.)	51.3514	35.8946	66.5538
								Specificity (Spec.)	0.662551	0.60098	0.719063		Specificity (Spec.)	66.2551	60.098	71.9063
								Positive Predictive Value (PPV)	0.188119	0.12387	0.275223		Positive Predictive Value (PPV)	18.8119	12.387	27.5223
								Negative Predictive Value (NPV)	0.899441	0.846656	0.935442		Negative Predictive Value (NPV)	89.9441	84.6656	93.5442
								Positive Likelihood Ratio (LR+)	1.52175	1.06198	2.18057		Positive Likelihood Ratio (LR+)	1.52175	1.06198	2.18057
								Negative Likelihood Ratio (LR-)	0.734262	0.521062	1.0347		Negative Likelihood Ratio (LR-)	0.734262	0.521062	1.0347
	Jaw movement pain									95% Confidence Interval					95% Confidence Interval
		Fracture with open or closed treatment	n	Conservative treatment or no fracture	n	Total		Statistic	Outcome	Lower bound	Upper bound		Statistic (100%)	Outcome	Lower bound	Upper bound
	Present physical examination finding	True Positive (a)	34	False Positive (b)	95	129		Prevalence	0.476015	0.417304	0.535396		Prevalence	47.6015	41.7304	53.5396
	Negative physical examination finding	False Negative (c)	0	True Negative (d)	142	142		Pre-test probability	0.125461	0.0911865	0.170206		Pre-test probability	12.5461	9.11865	17.0206
	Total		34		237	271		Sensitivity (Sens.)	1	0.898482	1		Sensitivity (Sens.)	100	89.8482	100
								Specificity (Spec.)	0.599156	0.53566	0.659489		Specificity (Spec.)	59.9156	53.566	65.9489
								Positive Predictive Value (PPV)	0.263566	0.195171	0.345635		Positive Predictive Value (PPV)	26.3566	19.5171	34.5635
								Negative Predictive Value (NPV)	1	0.973659	1		Negative Predictive Value (NPV)	100	97.3659	100
								Positive Likelihood Ratio (LR+)	2.49474	2.13513	2.91491		Positive Likelihood Ratio (LR+)	2.49474	2.13513	2.91491
								Negative Likelihood Ratio (LR-)	0	#NUM!	#NUM!		Negative Likelihood Ratio (LR-)	0	#NUM!	#NUM!
	Mouth opening limitation									95% Confidence Interval					95% Confidence Interval
		Fracture with open or closed treatment	n	Conservative treatment or no fracture	n	Total		Statistic	Outcome	Lower bound	Upper bound		Statistic (100%)	Outcome	Lower bound	Upper bound
	Present physical examination finding	True Positive (a)	30	False Positive (b)	58	88		Prevalence	0.322344	0.269698	0.379921		Prevalence	32.2344	26.9698	37.9921
	Negative physical examination finding	False Negative (c)	4	True Negative (d)	181	185		Pre-test probability	0.124542	0.0905078	0.168997		Pre-test probability	12.4542	9.05078	16.8997
	Total		34		239	273		Sensitivity (Sens.)	0.882353	0.733788	0.953286		Sensitivity (Sens.)	88.2353	73.3788	95.3286
								Specificity (Spec.)	0.757322	0.699178	0.807325		Specificity (Spec.)	75.7322	69.9178	80.7325
								Positive Predictive Value (PPV)	0.340909	0.25039	0.444737		Positive Predictive Value (PPV)	34.0909	25.039	44.4737
								Negative Predictive Value (NPV)	0.978378	0.945733	0.991561		Negative Predictive Value (NPV)	97.8378	94.5733	99.1561
								Positive Likelihood Ratio (LR+)	3.6359	2.81641	4.69384		Positive Likelihood Ratio (LR+)	3.6359	2.81641	4.69384
								Negative Likelihood Ratio (LR-)	0.155346	0.0617018	0.391114		Negative Likelihood Ratio (LR-)	0.155346	0.0617018	0.391114
	Inferior alveolar nerve paresthesia									95% Confidence Interval					95% Confidence Interval
		Fracture with open or closed treatment	n	Conservative treatment or no fracture	n	Total		Statistic	Outcome	Lower bound	Upper bound		Statistic (100%)	Outcome	Lower bound	Upper bound
	Present physical examination finding	True Positive (a)	3	False Positive (b)	5	8		Prevalence	0.0306513	0.0156115	0.0593072		Prevalence	3.06513	1.56115	5.93072
	Negative physical examination finding	False Negative (c)	30	True Negative (d)	223	253		Pre-test probability	0.126437	0.0914639	0.172247		Pre-test probability	12.6437	9.14639	17.2247
	Total		33		228	261		Sensitivity (Sens.)	0.0909091	0.0314034	0.235729		Sensitivity (Sens.)	9.09091	3.14034	23.5729
								Specificity (Spec.)	0.97807	0.9497	0.990598		Specificity (Spec.)	97.807	94.97	99.0598
								Positive Predictive Value (PPV)	0.375	0.136842	0.694262		Positive Predictive Value (PPV)	37.5	13.6842	69.4262
								Negative Predictive Value (NPV)	0.881423	0.83577	0.915666		Negative Predictive Value (NPV)	88.1423	83.577	91.5666
								Positive Likelihood Ratio (LR+)	4.14545	1.03869	16.5446		Positive Likelihood Ratio (LR+)	4.14545	1.03869	16.5446
								Negative Likelihood Ratio (LR-)	0.929474	0.832962	1.03717		Negative Likelihood Ratio (LR-)	0.929474	0.832962	1.03717
	Intra-oral hematoma									95% Confidence Interval					95% Confidence Interval
		Fracture with open or closed treatment	n	Conservative treatment or no fracture	n	Total		Statistic	Outcome	Lower bound	Upper bound		Statistic (100%)	Outcome	Lower bound	Upper bound
	Present physical examination finding	True Positive (a)	12	False Positive (b)	23	35		Prevalence	0.132576	0.0968922	0.178799		Prevalence	13.2576	9.68922	17.8799
	Negative physical examination finding	False Negative (c)	18	True Negative (d)	211	229		Pre-test probability	0.113636	0.0807675	0.157588		Pre-test probability	11.3636	8.07675	15.7588
	Total		30		234	264		Sensitivity (Sens.)	0.4	0.245904	0.576799		Sensitivity (Sens.)	40	24.5904	57.6799
								Specificity (Spec.)	0.901709	0.856833	0.933609		Specificity (Spec.)	90.1709	85.6833	93.3609
								Positive Predictive Value (PPV)	0.342857	0.208315	0.508484		Positive Predictive Value (PPV)	34.2857	20.8315	50.8484
								Negative Predictive Value (NPV)	0.921397	0.879185	0.949705		Negative Predictive Value (NPV)	92.1397	87.9185	94.9705
								Positive Likelihood Ratio (LR+)	4.06957	2.26628	7.30773		Positive Likelihood Ratio (LR+)	4.06957	2.26628	7.30773
								Negative Likelihood Ratio (LR-)	0.665403	0.495301	0.893922		Negative Likelihood Ratio (LR-)	0.665403	0.495301	0.893922
	Intra-oral laceration									95% Confidence Interval					95% Confidence Interval
		Fracture with open or closed treatment	n	Conservative treatment or no fracture	n	Total		Statistic	Outcome	Lower bound	Upper bound		Statistic (100%)	Outcome	Lower bound	Upper bound
	Present physical examination finding	True Positive (a)	18	False Positive (b)	44	62		Prevalence	0.231343	0.184867	0.285413		Prevalence	23.1343	18.4867	28.5413
	Negative physical examination finding	False Negative (c)	14	True Negative (d)	192	206		Pre-test probability	0.119403	0.0858607	0.163702		Pre-test probability	11.9403	8.58607	16.3702
	Total		32		236	268		Sensitivity (Sens.)	0.5625	0.393253	0.718349		Sensitivity (Sens.)	56.25	39.3253	71.8349
								Specificity (Spec.)	0.813559	0.758992	0.858082		Specificity (Spec.)	81.3559	75.8992	85.8082
								Positive Predictive Value (PPV)	0.290323	0.192234	0.412879		Positive Predictive Value (PPV)	29.0323	19.2234	41.2879
								Negative Predictive Value (NPV)	0.932039	0.88917	0.959089		Negative Predictive Value (NPV)	93.2039	88.917	95.9089
								Positive Likelihood Ratio (LR+)	3.01705	2.01136	4.52558		Positive Likelihood Ratio (LR+)	3.01705	2.01136	4.52558
								Negative Likelihood Ratio (LR-)	0.53776	0.36134	0.800316		Negative Likelihood Ratio (LR-)	0.53776	0.36134	0.800316
	Palpable step-off									95% Confidence Interval					95% Confidence Interval
		Fracture with open or closed treatment	n	Conservative treatment or no fracture	n	Total		Statistic	Outcome	Lower bound	Upper bound		Statistic (100%)	Outcome	Lower bound	Upper bound
	Present physical examination finding	True Positive (a)	14	False Positive (b)	3	17		Prevalence	0.063197	0.0398277	0.0988667		Prevalence	6.3197	3.98277	9.88667
	Negative physical examination finding	False Negative (c)	19	True Negative (d)	233	252		Pre-test probability	0.122677	0.0887005	0.167278		Pre-test probability	12.2677	8.87005	16.7278
	Total		33		236	269		Sensitivity (Sens.)	0.424242	0.272354	0.59193		Sensitivity (Sens.)	42.4242	27.2354	59.193
								Specificity (Spec.)	0.987288	0.963299	0.995668		Specificity (Spec.)	98.7288	96.3299	99.5668
								Positive Predictive Value (PPV)	0.823529	0.589701	0.93809		Positive Predictive Value (PPV)	82.3529	58.9701	93.809
								Negative Predictive Value (NPV)	0.924603	0.885252	0.951203		Negative Predictive Value (NPV)	92.4603	88.5252	95.1203
								Positive Likelihood Ratio (LR+)	33.3737	10.1269	109.985		Positive Likelihood Ratio (LR+)	33.3737	10.1269	109.985
								Negative Likelihood Ratio (LR-)	0.583171	0.434956	0.781891		Negative Likelihood Ratio (LR-)	0.583171	0.434956	0.781891
	Tooth mobility or avulsion									95% Confidence Interval					95% Confidence Interval
		Fracture with open or closed treatment	n	Conservative treatment or no fracture	n	Total		Statistic	Outcome	Lower bound	Upper bound		Statistic (100%)	Outcome	Lower bound	Upper bound
	Present physical examination finding	True Positive (a)	8	False Positive (b)	10	18		Prevalence	0.0656934	0.0419544	0.101442		Prevalence	6.56934	4.19544	10.1442
	Negative physical examination finding	False Negative (c)	28	True Negative (d)	228	256		Pre-test probability	0.131387	0.0964345	0.176533		Pre-test probability	13.1387	9.64345	17.6533
	Total		36		238	274		Sensitivity (Sens.)	0.222222	0.117162	0.38085		Sensitivity (Sens.)	22.2222	11.7162	38.085
								Specificity (Spec.)	0.957983	0.924396	0.97702		Specificity (Spec.)	95.7983	92.4396	97.702
								Positive Predictive Value (PPV)	0.444444	0.245592	0.662839		Positive Predictive Value (PPV)	44.4444	24.5592	66.2839
								Negative Predictive Value (NPV)	0.890625	0.846463	0.923236		Negative Predictive Value (NPV)	89.0625	84.6463	92.3236
								Positive Likelihood Ratio (LR+)	5.28889	2.23558	12.5124		Positive Likelihood Ratio (LR+)	5.28889	2.23558	12.5124
								Negative Likelihood Ratio (LR-)	0.811891	0.68044	0.968736		Negative Likelihood Ratio (LR-)	0.811891	0.68044	0.968736
	Subjective malocclusion (Considering solitary mandibular trauma patients only)									95% Confidence Interval					95% Confidence Interval
		Fracture with open or closed treatment	n	Conservative treatment or no fracture	n	Total		Statistic	Outcome	Lower bound	Upper bound		Statistic (100%)	Outcome	Lower bound	Upper bound
	Present physical examination finding	True Positive (a)	17	False Positive (b)	14	31		Prevalence	0.534483	0.408	0.656682		Prevalence	53.4483	40.8	65.6682
	Negative physical examination finding	False Negative (c)	2	True Negative (d)	25	27		Pre-test probability	0.327586	0.220831	0.455762		Pre-test probability	32.7586	22.0831	45.5762
	Total		19		39	58		Sensitivity (Sens.)	0.894737	0.686054	0.970642		Sensitivity (Sens.)	89.4737	68.6054	97.0642
								Specificity (Spec.)	0.641026	0.484179	0.772581		Specificity (Spec.)	64.1026	48.4179	77.2581
								Positive Predictive Value (PPV)	0.548387	0.377719	0.708385		Positive Predictive Value (PPV)	54.8387	37.7719	70.8385
								Negative Predictive Value (NPV)	0.925926	0.7663	0.979446		Negative Predictive Value (NPV)	92.5926	76.63	97.9446
								Positive Likelihood Ratio (LR+)	2.49248	1.59427	3.89674		Positive Likelihood Ratio (LR+)	2.49248	1.59427	3.89674
								Negative Likelihood Ratio (LR-)	0.164211	0.0433505	0.622025		Negative Likelihood Ratio (LR-)	0.164211	0.0433505	0.622025
	Subjective malocclusion (All patients)									95% Confidence Interval					95% Confidence Interval
		Fracture with open or closed treatment	n	Conservative treatment or no fracture	n	Total		Statistic	Outcome	Lower bound	Upper bound		Statistic (100%)	Outcome	Lower bound	Upper bound
	Present physical examination finding	True Positive (a)	23	False Positive (b)	46	69		Prevalence	0.32243	0.263413	0.38771		Prevalence	32.243	26.3413	38.771
	Negative physical examination finding	False Negative (c)	6	True Negative (d)	139	145		Pre-test probability	0.135514	0.096037	0.187846		Pre-test probability	13.5514	9.6037	18.7846
	Total		29		185	214		Sensitivity (Sens.)	0.793103	0.616096	0.901541		Sensitivity (Sens.)	79.3103	61.6096	90.1541
								Specificity (Spec.)	0.751351	0.684378	0.808098		Specificity (Spec.)	75.1351	68.4378	80.8098
								Positive Predictive Value (PPV)	0.333333	0.233509	0.450737		Positive Predictive Value (PPV)	33.3333	23.3509	45.0737
								Negative Predictive Value (NPV)	0.958621	0.912667	0.9809		Negative Predictive Value (NPV)	95.8621	91.2667	98.09
								Positive Likelihood Ratio (LR+)	3.18966	2.33492	4.35729		Positive Likelihood Ratio (LR+)	3.18966	2.33492	4.35729
								Negative Likelihood Ratio (LR-)	0.275366	0.134383	0.564255		Negative Likelihood Ratio (LR-)	0.275366	0.134383	0.564255
	Objective malocclusion (Considering solitary mandibular trauma patients only)									95% Confidence Interval					95% Confidence Interval
		Fracture with open or closed treatment	n	Conservative treatment or no fracture	n	Total		Statistic	Outcome	Lower bound	Upper bound		Statistic (100%)	Outcome	Lower bound	Upper bound
	Present physical examination finding	True Positive (a)	13	False Positive (b)	9	22		Prevalence	0.372881	0.260838	0.500466		Prevalence	37.2881	26.0838	50.0466
	Negative physical examination finding	False Negative (c)	6	True Negative (d)	31	37		Pre-test probability	0.322034	0.216874	0.448952		Pre-test probability	32.2034	21.6874	44.8952
	Total		19		40	59		Sensitivity (Sens.)	0.684211	0.4601	0.846358		Sensitivity (Sens.)	68.4211	46.01	84.6358
								Specificity (Spec.)	0.775	0.624966	0.87684		Specificity (Spec.)	77.5	62.4966	87.684
								Positive Predictive Value (PPV)	0.590909	0.387345	0.767444		Positive Predictive Value (PPV)	59.0909	38.7345	76.7444
								Negative Predictive Value (NPV)	0.837838	0.688632	0.923489		Negative Predictive Value (NPV)	83.7838	68.8632	92.3489
								Positive Likelihood Ratio (LR+)	3.04094	1.58553	5.8323		Positive Likelihood Ratio (LR+)	3.04094	1.58553	5.8323
								Negative Likelihood Ratio (LR-)	0.40747	0.205893	0.8064		Negative Likelihood Ratio (LR-)	0.40747	0.205893	0.8064
	Objective malocclusion (All patients)									95% Confidence Interval					95% Confidence Interval
		Fracture with open or closed treatment	n	Conservative treatment or no fracture	n	Total		Statistic	Outcome	Lower bound	Upper bound		Statistic (100%)	Outcome	Lower bound	Upper bound
	Present physical examination finding	True Positive (a)	18	False Positive (b)	24	42		Prevalence	0.195349	0.147896	0.253497		Prevalence	19.5349	14.7896	25.3497
	Negative physical examination finding	False Negative (c)	11	True Negative (d)	162	173		Pre-test probability	0.134884	0.0955822	0.187004		Pre-test probability	13.4884	9.55822	18.7004
	Total		29		186	215		Sensitivity (Sens.)	0.62069	0.440022	0.773122		Sensitivity (Sens.)	62.069	44.0022	77.3122
								Specificity (Spec.)	0.870968	0.815186	0.911736		Specificity (Spec.)	87.0968	81.5186	91.1736
								Positive Predictive Value (PPV)	0.428571	0.291174	0.57794		Positive Predictive Value (PPV)	42.8571	29.1174	57.794
								Negative Predictive Value (NPV)	0.936416	0.889743	0.964129		Negative Predictive Value (NPV)	93.6416	88.9743	96.4129
								Positive Likelihood Ratio (LR+)	4.81034	3.00819	7.69215		Positive Likelihood Ratio (LR+)	4.81034	3.00819	7.69215
								Negative Likelihood Ratio (LR-)	0.435504	0.272502	0.696009		Negative Likelihood Ratio (LR-)	0.435504	0.272502	0.696009
	Angular compression test pain									95% Confidence Interval					95% Confidence Interval
		Fracture with open or closed treatment	n	Conservative treatment or no fracture	n	Total		Statistic	Outcome	Lower bound	Upper bound		Statistic (100%)	Outcome	Lower bound	Upper bound
	Present physical examination finding	True Positive (a)	33	False Positive (b)	63	96		Prevalence	0.359551	0.304357	0.418728		Prevalence	35.9551	30.4357	41.8728
	Negative physical examination finding	False Negative (c)	1	True Negative (d)	170	171		Pre-test probability	0.127341	0.092575	0.172678		Pre-test probability	12.7341	9.2575	17.2678
	Total		34		233	267		Sensitivity (Sens.)	0.970588	0.850841	0.994789		Sensitivity (Sens.)	97.0588	85.0841	99.4789
								Specificity (Spec.)	0.729614	0.6692	0.782579		Specificity (Spec.)	72.9614	66.92	78.2579
								Positive Predictive Value (PPV)	0.34375	0.256402	0.443122		Positive Predictive Value (PPV)	34.375	25.6402	44.3122
								Negative Predictive Value (NPV)	0.994152	0.967622	0.998967		Negative Predictive Value (NPV)	99.4152	96.7622	99.8967
								Positive Likelihood Ratio (LR+)	3.58964	2.88394	4.46801		Positive Likelihood Ratio (LR+)	3.58964	2.88394	4.46801
								Negative Likelihood Ratio (LR-)	0.0403114	0.00583627	0.278433		Negative Likelihood Ratio (LR-)	0.0403114	0.00583627	0.278433
	Axial chin pressure pain									95% Confidence Interval					95% Confidence Interval
		Fracture with open or closed treatment	n	Conservative treatment or no fracture	n	Total		Statistic	Outcome	Lower bound	Upper bound		Statistic (100%)	Outcome	Lower bound	Upper bound
	Present physical examination finding	True Positive (a)	33	False Positive (b)	49	82		Prevalence	0.315385	0.261939	0.374207		Prevalence	31.5385	26.1939	37.4207
	Negative physical examination finding	False Negative (c)	1	True Negative (d)	177	178		Pre-test probability	0.130769	0.0951094	0.177181		Pre-test probability	13.0769	9.51094	17.7181
	Total		34		226	260		Sensitivity (Sens.)	0.970588	0.850841	0.994789		Sensitivity (Sens.)	97.0588	85.0841	99.4789
								Specificity (Spec.)	0.783186	0.724968	0.831937		Specificity (Spec.)	78.3186	72.4968	83.1937
								Positive Predictive Value (PPV)	0.402439	0.302973	0.510637		Positive Predictive Value (PPV)	40.2439	30.2973	51.0637
								Negative Predictive Value (NPV)	0.994382	0.968868	0.999008		Negative Predictive Value (NPV)	99.4382	96.8868	99.9008
								Positive Likelihood Ratio (LR+)	4.47659	3.47034	5.77461		Positive Likelihood Ratio (LR+)	4.47659	3.47034	5.77461
								Negative Likelihood Ratio (LR-)	0.037554	0.00543903	0.259293		Negative Likelihood Ratio (LR-)	0.037554	0.00543903	0.259293
	Tongue blade bite test									95% Confidence Interval					95% Confidence Interval
		Fracture with open or closed treatment	n	Conservative treatment or no fracture	n	Total		Statistic	Outcome	Lower bound	Upper bound		Statistic (100%)	Outcome	Lower bound	Upper bound
	Present physical examination finding	True Positive (a)	12	False Positive (b)	10	22		Prevalence	0.129412	0.0870368	0.188165		Prevalence	12.9412	8.70368	18.8165
	Negative physical examination finding	False Negative (c)	4	True Negative (d)	144	148		Pre-test probability	0.0941176	0.0587639	0.14741		Pre-test probability	9.41176	5.87639	14.741
	Total		16		154	170		Sensitivity (Sens.)	0.75	0.505012	0.898181		Sensitivity (Sens.)	75	50.5012	89.8181
								Specificity (Spec.)	0.935065	0.884603	0.96435		Specificity (Spec.)	93.5065	88.4603	96.435
								Positive Predictive Value (PPV)	0.545455	0.346595	0.7308		Positive Predictive Value (PPV)	54.5455	34.6595	73.08
								Negative Predictive Value (NPV)	0.972973	0.932573	0.989441		Negative Predictive Value (NPV)	97.2973	93.2573	98.9441
								Positive Likelihood Ratio (LR+)	11.55	5.95319	22.4086		Positive Likelihood Ratio (LR+)	11.55	5.95319	22.4086
								Negative Likelihood Ratio (LR-)	0.267361	0.114306	0.625358		Negative Likelihood Ratio (LR-)	0.267361	0.114306	0.625358

## Sheet: Midface (2)
	Anatomical region	Midface
	Outcome	Any midfacial fracture that required active intervention (including closed and open treatment)
	Method of calculation	Also considering 'not assessable' findings as a present physical examination finding
	Patient population	Considering all patients that received radiological imaging
	Swelling									95% Confidence Interval					95% Confidence Interval
		Fracture with open or closed treatment	n	Conservative treatment or no fracture	n	Total		Statistic	Outcome	Lower bound	Upper bound		Statistic (100%)	Outcome	Lower bound	Upper bound
	Present physical examination finding	True Positive (a)	63	False Positive (b)	558	621		Prevalence	0.810705	0.781438	0.836871		Prevalence	81.0705	78.1438	83.6871
	Negative physical examination finding	False Negative (c)	11	True Negative (d)	134	145		Pre-test probability	0.0966057	0.0776532	0.119584		Pre-test probability	9.66057	7.76532	11.9584
	Total		74		692	766		Sensitivity (Sens.)	0.851351	0.753103	0.91492		Sensitivity (Sens.)	85.1351	75.3103	91.492
								Specificity (Spec.)	0.193642	0.165924	0.224742		Specificity (Spec.)	19.3642	16.5924	22.4742
								Positive Predictive Value (PPV)	0.101449	0.0800994	0.1277		Positive Predictive Value (PPV)	10.1449	8.00994	12.77
								Negative Predictive Value (NPV)	0.924138	0.869267	0.957115		Negative Predictive Value (NPV)	92.4138	86.9267	95.7115
								Positive Likelihood Ratio (LR+)	1.0558	0.953447	1.16914		Positive Likelihood Ratio (LR+)	1.0558	0.953447	1.16914
								Negative Likelihood Ratio (LR-)	0.767648	0.435832	1.35209		Negative Likelihood Ratio (LR-)	0.767648	0.435832	1.35209
	Laceration									95% Confidence Interval					95% Confidence Interval
		Fracture with open or closed treatment	n	Conservative treatment or no fracture	n	Total		Statistic	Outcome	Lower bound	Upper bound		Statistic (100%)	Outcome	Lower bound	Upper bound
	Present physical examination finding	True Positive (a)	37	False Positive (b)	393	430		Prevalence	0.561358	0.525997	0.596106		Prevalence	56.1358	52.5997	59.6106
	Negative physical examination finding	False Negative (c)	37	True Negative (d)	299	336		Pre-test probability	0.0966057	0.0776532	0.119584		Pre-test probability	9.66057	7.76532	11.9584
	Total		74		692	766		Sensitivity (Sens.)	0.5	0.388924	0.611076		Sensitivity (Sens.)	50	38.8924	61.1076
								Specificity (Spec.)	0.432081	0.395647	0.469264		Specificity (Spec.)	43.2081	39.5647	46.9264
								Positive Predictive Value (PPV)	0.0860465	0.0630699	0.116354		Positive Predictive Value (PPV)	8.60465	6.30699	11.6354
								Negative Predictive Value (NPV)	0.889881	0.851901	0.919047		Negative Predictive Value (NPV)	88.9881	85.1901	91.9047
								Positive Likelihood Ratio (LR+)	0.880407	0.69468	1.11579		Positive Likelihood Ratio (LR+)	0.880407	0.69468	1.11579
								Negative Likelihood Ratio (LR-)	1.15719	0.907251	1.47599		Negative Likelihood Ratio (LR-)	1.15719	0.907251	1.47599
	Facial depression									95% Confidence Interval					95% Confidence Interval
		Fracture with open or closed treatment	n	Conservative treatment or no fracture	n	Total		Statistic	Outcome	Lower bound	Upper bound		Statistic (100%)	Outcome	Lower bound	Upper bound
	Present physical examination finding	True Positive (a)	26	False Positive (b)	44	70		Prevalence	0.0917431	0.073255	0.114322		Prevalence	9.17431	7.3255	11.4322
	Negative physical examination finding	False Negative (c)	46	True Negative (d)	647	693		Pre-test probability	0.0943644	0.0756058	0.117187		Pre-test probability	9.43644	7.56058	11.7187
	Total		72		691	763		Sensitivity (Sens.)	0.361111	0.259815	0.476477		Sensitivity (Sens.)	36.1111	25.9815	47.6477
								Specificity (Spec.)	0.936324	0.915597	0.952227		Specificity (Spec.)	93.6324	91.5597	95.2227
								Positive Predictive Value (PPV)	0.371429	0.267705	0.48853		Positive Predictive Value (PPV)	37.1429	26.7705	48.853
								Negative Predictive Value (NPV)	0.933622	0.912594	0.949869		Negative Predictive Value (NPV)	93.3622	91.2594	94.9869
								Positive Likelihood Ratio (LR+)	5.67109	3.72729	8.62858		Positive Likelihood Ratio (LR+)	5.67109	3.72729	8.62858
								Negative Likelihood Ratio (LR-)	0.682337	0.572939	0.812624		Negative Likelihood Ratio (LR-)	0.682337	0.572939	0.812624
	Peri-orbital hematoma									95% Confidence Interval					95% Confidence Interval
		Fracture with open or closed treatment	n	Conservative treatment or no fracture	n	Total		Statistic	Outcome	Lower bound	Upper bound		Statistic (100%)	Outcome	Lower bound	Upper bound
	Present physical examination finding	True Positive (a)	38	False Positive (b)	317	355		Prevalence	0.463446	0.428403	0.498855		Prevalence	46.3446	42.8403	49.8855
	Negative physical examination finding	False Negative (c)	36	True Negative (d)	375	411		Pre-test probability	0.0966057	0.0776532	0.119584		Pre-test probability	9.66057	7.76532	11.9584
	Total		74		692	766		Sensitivity (Sens.)	0.513514	0.401809	0.623884		Sensitivity (Sens.)	51.3514	40.1809	62.3884
								Specificity (Spec.)	0.541908	0.504655	0.578697		Specificity (Spec.)	54.1908	50.4655	57.8697
								Positive Predictive Value (PPV)	0.107042	0.0789849	0.143513		Positive Predictive Value (PPV)	10.7042	7.89849	14.3513
								Negative Predictive Value (NPV)	0.912409	0.881118	0.936061		Negative Predictive Value (NPV)	91.2409	88.1118	93.6061
								Positive Likelihood Ratio (LR+)	1.12098	0.885232	1.41952		Positive Likelihood Ratio (LR+)	1.12098	0.885232	1.41952
								Negative Likelihood Ratio (LR-)	0.89773	0.703426	1.14571		Negative Likelihood Ratio (LR-)	0.89773	0.703426	1.14571
	Raccoon eyes									95% Confidence Interval					95% Confidence Interval
		Fracture with open or closed treatment	n	Conservative treatment or no fracture	n	Total		Statistic	Outcome	Lower bound	Upper bound		Statistic (100%)	Outcome	Lower bound	Upper bound
	Present physical examination finding	True Positive (a)	7	False Positive (b)	48	55		Prevalence	0.0720839	0.0557972	0.092658		Prevalence	7.20839	5.57972	9.2658
	Negative physical examination finding	False Negative (c)	65	True Negative (d)	643	708		Pre-test probability	0.0943644	0.0756058	0.117187		Pre-test probability	9.43644	7.56058	11.7187
	Total		72		691	763		Sensitivity (Sens.)	0.0972222	0.0478957	0.187352		Sensitivity (Sens.)	9.72222	4.78957	18.7352
								Specificity (Spec.)	0.930535	0.909102	0.947209		Specificity (Spec.)	93.0535	90.9102	94.7209
								Positive Predictive Value (PPV)	0.127273	0.0630413	0.240173		Positive Predictive Value (PPV)	12.7273	6.30413	24.0173
								Negative Predictive Value (NPV)	0.908192	0.884663	0.927316		Negative Predictive Value (NPV)	90.8192	88.4663	92.7316
								Positive Likelihood Ratio (LR+)	1.39959	0.657871	2.97758		Positive Likelihood Ratio (LR+)	1.39959	0.657871	2.97758
								Negative Likelihood Ratio (LR-)	0.97017	0.896932	1.04939		Negative Likelihood Ratio (LR-)	0.97017	0.896932	1.04939
	Epistaxis									95% Confidence Interval					95% Confidence Interval
		Fracture with open or closed treatment	n	Conservative treatment or no fracture	n	Total		Statistic	Outcome	Lower bound	Upper bound		Statistic (100%)	Outcome	Lower bound	Upper bound
	Present physical examination finding	True Positive (a)	50	False Positive (b)	244	294		Prevalence	0.384817	0.350973	0.419813		Prevalence	38.4817	35.0973	41.9813
	Negative physical examination finding	False Negative (c)	23	True Negative (d)	447	470		Pre-test probability	0.0955497	0.0766815	0.118465		Pre-test probability	9.55497	7.66815	11.8465
	Total		73		691	764		Sensitivity (Sens.)	0.684932	0.571407	0.779965		Sensitivity (Sens.)	68.4932	57.1407	77.9965
								Specificity (Spec.)	0.646889	0.61053	0.681623		Specificity (Spec.)	64.6889	61.053	68.1623
								Positive Predictive Value (PPV)	0.170068	0.131444	0.217203		Positive Predictive Value (PPV)	17.0068	13.1444	21.7203
								Negative Predictive Value (NPV)	0.951064	0.927641	0.967173		Negative Predictive Value (NPV)	95.1064	92.7641	96.7173
								Positive Likelihood Ratio (LR+)	1.9397	1.61137	2.33494		Positive Likelihood Ratio (LR+)	1.9397	1.61137	2.33494
								Negative Likelihood Ratio (LR-)	0.487052	0.345738	0.686126		Negative Likelihood Ratio (LR-)	0.487052	0.345738	0.686126
	Subconjunctival hemorrhage									95% Confidence Interval					95% Confidence Interval
		Fracture with open or closed treatment	n	Conservative treatment or no fracture	n	Total		Statistic	Outcome	Lower bound	Upper bound		Statistic (100%)	Outcome	Lower bound	Upper bound
	Present physical examination finding	True Positive (a)	16	False Positive (b)	89	105		Prevalence	0.137976	0.115285	0.164304		Prevalence	13.7976	11.5285	16.4304
	Negative physical examination finding	False Negative (c)	56	True Negative (d)	600	656		Pre-test probability	0.0946124	0.0758063	0.117491		Pre-test probability	9.46124	7.58063	11.7491
	Total		72		689	761		Sensitivity (Sens.)	0.222222	0.141673	0.330912		Sensitivity (Sens.)	22.2222	14.1673	33.0912
								Specificity (Spec.)	0.870827	0.843713	0.89383		Specificity (Spec.)	87.0827	84.3713	89.383
								Positive Predictive Value (PPV)	0.152381	0.0960258	0.233275		Positive Predictive Value (PPV)	15.2381	9.60258	23.3275
								Negative Predictive Value (NPV)	0.914634	0.890763	0.933677		Negative Predictive Value (NPV)	91.4634	89.0763	93.3677
								Positive Likelihood Ratio (LR+)	1.72035	1.07132	2.76258		Positive Likelihood Ratio (LR+)	1.72035	1.07132	2.76258
								Negative Likelihood Ratio (LR-)	0.893148	0.786804	1.01387		Negative Likelihood Ratio (LR-)	0.893148	0.786804	1.01387
	Ocular movement limitation									95% Confidence Interval					95% Confidence Interval
		Fracture with open or closed treatment	n	Conservative treatment or no fracture	n	Total		Statistic	Outcome	Lower bound	Upper bound		Statistic (100%)	Outcome	Lower bound	Upper bound
	Present physical examination finding	True Positive (a)	14	False Positive (b)	64	78		Prevalence	0.102094	0.0825768	0.125593		Prevalence	10.2094	8.25768	12.5593
	Negative physical examination finding	False Negative (c)	60	True Negative (d)	626	686		Pre-test probability	0.0968586	0.0778583	0.119893		Pre-test probability	9.68586	7.78583	11.9893
	Total		74		690	764		Sensitivity (Sens.)	0.189189	0.116179	0.292878		Sensitivity (Sens.)	18.9189	11.6179	29.2878
								Specificity (Spec.)	0.907246	0.883289	0.926694		Specificity (Spec.)	90.7246	88.3289	92.6694
								Positive Predictive Value (PPV)	0.179487	0.110038	0.279026		Positive Predictive Value (PPV)	17.9487	11.0038	27.9026
								Negative Predictive Value (NPV)	0.912536	0.889032	0.931446		Negative Predictive Value (NPV)	91.2536	88.9032	93.1446
								Positive Likelihood Ratio (LR+)	2.0397	1.20508	3.45235		Positive Likelihood Ratio (LR+)	2.0397	1.20508	3.45235
								Negative Likelihood Ratio (LR-)	0.893705	0.79852	1.00024		Negative Likelihood Ratio (LR-)	0.893705	0.79852	1.00024
	Diplopia									95% Confidence Interval					95% Confidence Interval
		Fracture with open or closed treatment	n	Conservative treatment or no fracture	n	Total		Statistic	Outcome	Lower bound	Upper bound		Statistic (100%)	Outcome	Lower bound	Upper bound
	Present physical examination finding	True Positive (a)	17	False Positive (b)	71	88		Prevalence	0.115183	0.0944457	0.139771		Prevalence	11.5183	9.44457	13.9771
	Negative physical examination finding	False Negative (c)	57	True Negative (d)	619	676		Pre-test probability	0.0968586	0.0778583	0.119893		Pre-test probability	9.68586	7.78583	11.9893
	Total		74		690	764		Sensitivity (Sens.)	0.22973	0.148671	0.337465		Sensitivity (Sens.)	22.973	14.8671	33.7465
								Specificity (Spec.)	0.897101	0.872189	0.917617		Specificity (Spec.)	89.7101	87.2189	91.7617
								Positive Predictive Value (PPV)	0.193182	0.124259	0.287773		Positive Predictive Value (PPV)	19.3182	12.4259	28.7773
								Negative Predictive Value (NPV)	0.91568	0.892312	0.934351		Negative Predictive Value (NPV)	91.568	89.2312	93.4351
								Positive Likelihood Ratio (LR+)	2.23258	1.39285	3.57859		Positive Likelihood Ratio (LR+)	2.23258	1.39285	3.57859
								Negative Likelihood Ratio (LR-)	0.858621	0.756239	0.974865		Negative Likelihood Ratio (LR-)	0.858621	0.756239	0.974865
	Infra-orbital nerve paresthesia									95% Confidence Interval					95% Confidence Interval
		Fracture with open or closed treatment	n	Conservative treatment or no fracture	n	Total		Statistic	Outcome	Lower bound	Upper bound		Statistic (100%)	Outcome	Lower bound	Upper bound
	Present physical examination finding	True Positive (a)	22	False Positive (b)	106	128		Prevalence	0.167759	0.142924	0.195922		Prevalence	16.7759	14.2924	19.5922
	Negative physical examination finding	False Negative (c)	52	True Negative (d)	583	635		Pre-test probability	0.0969856	0.0779613	0.120048		Pre-test probability	9.69856	7.79613	12.0048
	Total		74		689	763		Sensitivity (Sens.)	0.297297	0.205271	0.409331		Sensitivity (Sens.)	29.7297	20.5271	40.9331
								Specificity (Spec.)	0.846154	0.8173	0.871169		Specificity (Spec.)	84.6154	81.73	87.1169
								Positive Predictive Value (PPV)	0.171875	0.11633	0.246541		Positive Predictive Value (PPV)	17.1875	11.633	24.6541
								Negative Predictive Value (NPV)	0.91811	0.894185	0.937007		Negative Predictive Value (NPV)	91.811	89.4185	93.7007
								Positive Likelihood Ratio (LR+)	1.93243	1.30624	2.85881		Positive Likelihood Ratio (LR+)	1.93243	1.30624	2.85881
								Negative Likelihood Ratio (LR-)	0.830467	0.713659	0.966393		Negative Likelihood Ratio (LR-)	0.830467	0.713659	0.966393
	Subjective malocclusion (Considering solitary midfacial trauma patients only)									95% Confidence Interval					95% Confidence Interval
		Fracture with open or closed treatment	n	Conservative treatment or no fracture	n	Total		Statistic	Outcome	Lower bound	Upper bound		Statistic (100%)	Outcome	Lower bound	Upper bound
	Present physical examination finding	True Positive (a)	14	False Positive (b)	182	196		Prevalence	0.364312	0.324742	0.405807		Prevalence	36.4312	32.4742	40.5807
	Negative physical examination finding	False Negative (c)	28	True Negative (d)	314	342		Pre-test probability	0.0780669	0.0582718	0.103845		Pre-test probability	7.80669	5.82718	10.3845
	Total		42		496	538		Sensitivity (Sens.)	0.333333	0.210123	0.484478		Sensitivity (Sens.)	33.3333	21.0123	48.4478
								Specificity (Spec.)	0.633065	0.589776	0.674307		Specificity (Spec.)	63.3065	58.9776	67.4307
								Positive Predictive Value (PPV)	0.0714286	0.0430217	0.116312		Positive Predictive Value (PPV)	7.14286	4.30217	11.6312
								Negative Predictive Value (NPV)	0.918129	0.884217	0.942751		Negative Predictive Value (NPV)	91.8129	88.4217	94.2751
								Positive Likelihood Ratio (LR+)	0.908425	0.583275	1.41483		Positive Likelihood Ratio (LR+)	0.908425	0.583275	1.41483
								Negative Likelihood Ratio (LR-)	1.05308	0.841654	1.31761		Negative Likelihood Ratio (LR-)	1.05308	0.841654	1.31761
	Subjective malocclusion (All patients)									95% Confidence Interval					95% Confidence Interval
		Fracture with open or closed treatment	n	Conservative treatment or no fracture	n	Total		Statistic	Outcome	Lower bound	Upper bound		Statistic (100%)	Outcome	Lower bound	Upper bound
	Present physical examination finding	True Positive (a)	32	False Positive (b)	260	292		Prevalence	0.382199	0.348412	0.417164		Prevalence	38.2199	34.8412	41.7164
	Negative physical examination finding	False Negative (c)	42	True Negative (d)	430	472		Pre-test probability	0.0968586	0.0778583	0.119893		Pre-test probability	9.68586	7.78583	11.9893
	Total		74		690	764		Sensitivity (Sens.)	0.432432	0.325659	0.545875		Sensitivity (Sens.)	43.2432	32.5659	54.5875
								Specificity (Spec.)	0.623188	0.586442	0.65857		Specificity (Spec.)	62.3188	58.6442	65.857
								Positive Predictive Value (PPV)	0.109589	0.0787031	0.150614		Positive Predictive Value (PPV)	10.9589	7.87031	15.0614
								Negative Predictive Value (NPV)	0.911017	0.881902	0.933495		Negative Predictive Value (NPV)	91.1017	88.1902	93.3495
								Positive Likelihood Ratio (LR+)	1.14761	0.868986	1.51557		Positive Likelihood Ratio (LR+)	1.14761	0.868986	1.51557
								Negative Likelihood Ratio (LR-)	0.910748	0.74033	1.1204		Negative Likelihood Ratio (LR-)	0.910748	0.74033	1.1204
	Objective malocclusion (Considering solitary midfacial trauma patients only)									95% Confidence Interval					95% Confidence Interval
		Fracture with open or closed treatment	n	Conservative treatment or no fracture	n	Total		Statistic	Outcome	Lower bound	Upper bound		Statistic (100%)	Outcome	Lower bound	Upper bound
	Present physical examination finding	True Positive (a)	11	False Positive (b)	173	184		Prevalence	0.342644	0.303748	0.383776		Prevalence	34.2644	30.3748	38.3776
	Negative physical examination finding	False Negative (c)	31	True Negative (d)	322	353		Pre-test probability	0.0782123	0.0583813	0.104035		Pre-test probability	7.82123	5.83813	10.4035
	Total		42		495	537		Sensitivity (Sens.)	0.261905	0.153025	0.41069		Sensitivity (Sens.)	26.1905	15.3025	41.069
								Specificity (Spec.)	0.650505	0.607487	0.691205		Specificity (Spec.)	65.0505	60.7487	69.1205
								Positive Predictive Value (PPV)	0.0597826	0.0337058	0.103865		Positive Predictive Value (PPV)	5.97826	3.37058	10.3865
								Negative Predictive Value (NPV)	0.912181	0.878044	0.937444		Negative Predictive Value (NPV)	91.2181	87.8044	93.7444
								Positive Likelihood Ratio (LR+)	0.749381	0.444747	1.26268		Positive Likelihood Ratio (LR+)	0.749381	0.444747	1.26268
								Negative Likelihood Ratio (LR-)	1.13465	0.937017	1.37397		Negative Likelihood Ratio (LR-)	1.13465	0.937017	1.37397
	Objective malocclusion (All patients)									95% Confidence Interval					95% Confidence Interval
		Fracture with open or closed treatment	n	Conservative treatment or no fracture	n	Total		Statistic	Outcome	Lower bound	Upper bound		Statistic (100%)	Outcome	Lower bound	Upper bound
	Present physical examination finding	True Positive (a)	28	False Positive (b)	236	264		Prevalence	0.346457	0.313517	0.380937		Prevalence	34.6457	31.3517	38.0937
	Negative physical examination finding	False Negative (c)	46	True Negative (d)	452	498		Pre-test probability	0.0971129	0.0780646	0.120203		Pre-test probability	9.71129	7.80646	12.0203
	Total		74		688	762		Sensitivity (Sens.)	0.378378	0.276474	0.492288		Sensitivity (Sens.)	37.8378	27.6474	49.2288
								Specificity (Spec.)	0.656977	0.62072	0.69149		Specificity (Spec.)	65.6977	62.072	69.149
								Positive Predictive Value (PPV)	0.106061	0.0744041	0.149018		Positive Predictive Value (PPV)	10.6061	7.44041	14.9018
								Negative Predictive Value (NPV)	0.907631	0.878985	0.930035		Negative Predictive Value (NPV)	90.7631	87.8985	93.0035
								Positive Likelihood Ratio (LR+)	1.10307	0.809198	1.50366		Positive Likelihood Ratio (LR+)	1.10307	0.809198	1.50366
								Negative Likelihood Ratio (LR-)	0.946185	0.785764	1.13936		Negative Likelihood Ratio (LR-)	0.946185	0.785764	1.13936
	Tooth mobility or avulsion									95% Confidence Interval					95% Confidence Interval
		Fracture with open or closed treatment	n	Conservative treatment or no fracture	n	Total		Statistic	Outcome	Lower bound	Upper bound		Statistic (100%)	Outcome	Lower bound	Upper bound
	Present physical examination finding	True Positive (a)	17	False Positive (b)	39	56		Prevalence	0.0733945	0.0569504	0.0941129		Prevalence	7.33945	5.69504	9.41129
	Negative physical examination finding	False Negative (c)	57	True Negative (d)	650	707		Pre-test probability	0.0969856	0.0779613	0.120048		Pre-test probability	9.69856	7.79613	12.0048
	Total		74		689	763		Sensitivity (Sens.)	0.22973	0.148671	0.337465		Sensitivity (Sens.)	22.973	14.8671	33.7465
								Specificity (Spec.)	0.943396	0.923556	0.95832		Specificity (Spec.)	94.3396	92.3556	95.832
								Positive Predictive Value (PPV)	0.303571	0.199002	0.433361		Positive Predictive Value (PPV)	30.3571	19.9002	43.3361
								Negative Predictive Value (NPV)	0.919378	0.896969	0.937254		Negative Predictive Value (NPV)	91.9378	89.6969	93.7254
								Positive Likelihood Ratio (LR+)	4.05856	2.42085	6.80419		Positive Likelihood Ratio (LR+)	4.05856	2.42085	6.80419
								Negative Likelihood Ratio (LR-)	0.816486	0.719994	0.925911		Negative Likelihood Ratio (LR-)	0.816486	0.719994	0.925911
	Palpable step-off									95% Confidence Interval					95% Confidence Interval
		Fracture with open or closed treatment	n	Conservative treatment or no fracture	n	Total		Statistic	Outcome	Lower bound	Upper bound		Statistic (100%)	Outcome	Lower bound	Upper bound
	Present physical examination finding	True Positive (a)	29	False Positive (b)	68	97		Prevalence	0.127632	0.105767	0.153242		Prevalence	12.7632	10.5767	15.3242
	Negative physical examination finding	False Negative (c)	44	True Negative (d)	619	663		Pre-test probability	0.0960526	0.0770888	0.11908		Pre-test probability	9.60526	7.70888	11.908
	Total		73		687	760		Sensitivity (Sens.)	0.39726	0.292865	0.511928		Sensitivity (Sens.)	39.726	29.2865	51.1928
								Specificity (Spec.)	0.901019	0.876408	0.92117		Specificity (Spec.)	90.1019	87.6408	92.117
								Positive Predictive Value (PPV)	0.298969	0.216945	0.39631		Positive Predictive Value (PPV)	29.8969	21.6945	39.631
								Negative Predictive Value (NPV)	0.933635	0.912079	0.950194		Negative Predictive Value (NPV)	93.3635	91.2079	95.0194
								Positive Likelihood Ratio (LR+)	4.0135	2.79568	5.76181		Positive Likelihood Ratio (LR+)	4.0135	2.79568	5.76181
								Negative Likelihood Ratio (LR-)	0.668953	0.554371	0.807218		Negative Likelihood Ratio (LR-)	0.668953	0.554371	0.807218
	Maxillary mobility									95% Confidence Interval					95% Confidence Interval
		Fracture with open or closed treatment	n	Conservative treatment or no fracture	n	Total		Statistic	Outcome	Lower bound	Upper bound		Statistic (100%)	Outcome	Lower bound	Upper bound
	Present physical examination finding	True Positive (a)	16	False Positive (b)	58	74		Prevalence	0.0981432	0.0789006	0.12146		Prevalence	9.81432	7.89006	12.146
	Negative physical examination finding	False Negative (c)	55	True Negative (d)	625	680		Pre-test probability	0.0941645	0.0753263	0.117117		Pre-test probability	9.41645	7.53263	11.7117
	Total		71		683	754		Sensitivity (Sens.)	0.225352	0.143745	0.335154		Sensitivity (Sens.)	22.5352	14.3745	33.5154
								Specificity (Spec.)	0.915081	0.891782	0.933736		Specificity (Spec.)	91.5081	89.1782	93.3736
								Positive Predictive Value (PPV)	0.216216	0.137703	0.322739		Positive Predictive Value (PPV)	21.6216	13.7703	32.2739
								Negative Predictive Value (NPV)	0.919118	0.896192	0.937334		Negative Predictive Value (NPV)	91.9118	89.6192	93.7334
								Positive Likelihood Ratio (LR+)	2.65372	1.61506	4.36035		Positive Likelihood Ratio (LR+)	2.65372	1.61506	4.36035
								Negative Likelihood Ratio (LR-)	0.846535	0.745182	0.961674		Negative Likelihood Ratio (LR-)	0.846535	0.745182	0.961674

## Sheet: Mandible (2)
	Anatomical region	Mandible
	Outcome	Any mandibular fracture that required active intervention (including closed and open treatment)
	Method of calculation	Also considering 'not assessable' findings as a present physical examination finding
	Patient population	Considering all patients that received radiological imaging
	Swelling									95% Confidence Interval					95% Confidence Interval
		Fracture with open or closed treatment	n	Conservative treatment or no fracture	n	Total		Statistic	Outcome	Lower bound	Upper bound		Statistic (100%)	Outcome	Lower bound	Upper bound
	Present physical examination finding	True Positive (a)	25	False Positive (b)	80	105		Prevalence	0.375	0.320345	0.433039		Prevalence	37.5	32.0345	43.3039
	Negative physical examination finding	False Negative (c)	12	True Negative (d)	163	175		Pre-test probability	0.132143	0.0974111	0.176832		Pre-test probability	13.2143	9.74111	17.6832
	Total		37		243	280		Sensitivity (Sens.)	0.675676	0.514634	0.803669		Sensitivity (Sens.)	67.5676	51.4634	80.3669
								Specificity (Spec.)	0.670782	0.609439	0.726809		Specificity (Spec.)	67.0782	60.9439	72.6809
								Positive Predictive Value (PPV)	0.238095	0.16679	0.327889		Positive Predictive Value (PPV)	23.8095	16.679	32.7889
								Negative Predictive Value (NPV)	0.931429	0.88398	0.960343		Negative Predictive Value (NPV)	93.1429	88.398	96.0343
								Positive Likelihood Ratio (LR+)	2.05236	1.54119	2.73309		Positive Likelihood Ratio (LR+)	2.05236	1.54119	2.73309
								Negative Likelihood Ratio (LR-)	0.483502	0.301178	0.7762		Negative Likelihood Ratio (LR-)	0.483502	0.301178	0.7762
	Extra-oral laceration									95% Confidence Interval					95% Confidence Interval
		Fracture with open or closed treatment	n	Conservative treatment or no fracture	n	Total		Statistic	Outcome	Lower bound	Upper bound		Statistic (100%)	Outcome	Lower bound	Upper bound
	Present physical examination finding	True Positive (a)	19	False Positive (b)	82	101		Prevalence	0.360714	0.306702	0.418497		Prevalence	36.0714	30.6702	41.8497
	Negative physical examination finding	False Negative (c)	18	True Negative (d)	161	179		Pre-test probability	0.132143	0.0974111	0.176832		Pre-test probability	13.2143	9.74111	17.6832
	Total		37		243	280		Sensitivity (Sens.)	0.513514	0.358946	0.665538		Sensitivity (Sens.)	51.3514	35.8946	66.5538
								Specificity (Spec.)	0.662551	0.60098	0.719063		Specificity (Spec.)	66.2551	60.098	71.9063
								Positive Predictive Value (PPV)	0.188119	0.12387	0.275223		Positive Predictive Value (PPV)	18.8119	12.387	27.5223
								Negative Predictive Value (NPV)	0.899441	0.846656	0.935442		Negative Predictive Value (NPV)	89.9441	84.6656	93.5442
								Positive Likelihood Ratio (LR+)	1.52175	1.06198	2.18057		Positive Likelihood Ratio (LR+)	1.52175	1.06198	2.18057
								Negative Likelihood Ratio (LR-)	0.734262	0.521062	1.0347		Negative Likelihood Ratio (LR-)	0.734262	0.521062	1.0347
	Jaw movement pain									95% Confidence Interval					95% Confidence Interval
		Fracture with open or closed treatment	n	Conservative treatment or no fracture	n	Total		Statistic	Outcome	Lower bound	Upper bound		Statistic (100%)	Outcome	Lower bound	Upper bound
	Present physical examination finding	True Positive (a)	37	False Positive (b)	101	138		Prevalence	0.492857	0.434791	0.551116		Prevalence	49.2857	43.4791	55.1116
	Negative physical examination finding	False Negative (c)	0	True Negative (d)	142	142		Pre-test probability	0.132143	0.0974111	0.176832		Pre-test probability	13.2143	9.74111	17.6832
	Total		37		243	280		Sensitivity (Sens.)	1	0.905939	1		Sensitivity (Sens.)	100	90.5939	100
								Specificity (Spec.)	0.584362	0.521554	0.644545		Specificity (Spec.)	58.4362	52.1554	64.4545
								Positive Predictive Value (PPV)	0.268116	0.201225	0.347568		Positive Predictive Value (PPV)	26.8116	20.1225	34.7568
								Negative Predictive Value (NPV)	1	0.973659	1		Negative Predictive Value (NPV)	100	97.3659	100
								Positive Likelihood Ratio (LR+)	2.40594	2.07271	2.79275		Positive Likelihood Ratio (LR+)	2.40594	2.07271	2.79275
								Negative Likelihood Ratio (LR-)	0	#NUM!	#NUM!		Negative Likelihood Ratio (LR-)	0	#NUM!	#NUM!
	Mouth opening limitation									95% Confidence Interval					95% Confidence Interval
		Fracture with open or closed treatment	n	Conservative treatment or no fracture	n	Total		Statistic	Outcome	Lower bound	Upper bound		Statistic (100%)	Outcome	Lower bound	Upper bound
	Present physical examination finding	True Positive (a)	33	False Positive (b)	62	95		Prevalence	0.339286	0.286336	0.396586		Prevalence	33.9286	28.6336	39.6586
	Negative physical examination finding	False Negative (c)	4	True Negative (d)	181	185		Pre-test probability	0.132143	0.0974111	0.176832		Pre-test probability	13.2143	9.74111	17.6832
	Total		37		243	280		Sensitivity (Sens.)	0.891892	0.752912	0.957149		Sensitivity (Sens.)	89.1892	75.2912	95.7149
								Specificity (Spec.)	0.744856	0.686527	0.795563		Specificity (Spec.)	74.4856	68.6527	79.5563
								Positive Predictive Value (PPV)	0.347368	0.259246	0.447355		Positive Predictive Value (PPV)	34.7368	25.9246	44.7355
								Negative Predictive Value (NPV)	0.978378	0.945733	0.991561		Negative Predictive Value (NPV)	97.8378	94.5733	99.1561
								Positive Likelihood Ratio (LR+)	3.49564	2.74329	4.45432		Positive Likelihood Ratio (LR+)	3.49564	2.74329	4.45432
								Negative Likelihood Ratio (LR-)	0.14514	0.0573552	0.367282		Negative Likelihood Ratio (LR-)	0.14514	0.0573552	0.367282
	Inferior alveolar nerve paresthesia									95% Confidence Interval					95% Confidence Interval
		Fracture with open or closed treatment	n	Conservative treatment or no fracture	n	Total		Statistic	Outcome	Lower bound	Upper bound		Statistic (100%)	Outcome	Lower bound	Upper bound
	Present physical examination finding	True Positive (a)	7	False Positive (b)	18	25		Prevalence	0.0899281	0.0616536	0.129381		Prevalence	8.99281	6.16536	12.9381
	Negative physical examination finding	False Negative (c)	30	True Negative (d)	223	253		Pre-test probability	0.133094	0.0981237	0.178066		Pre-test probability	13.3094	9.81237	17.8066
	Total		37		241	278		Sensitivity (Sens.)	0.189189	0.0947986	0.34205		Sensitivity (Sens.)	18.9189	9.47986	34.205
								Specificity (Spec.)	0.925311	0.885039	0.952237		Specificity (Spec.)	92.5311	88.5039	95.2237
								Positive Predictive Value (PPV)	0.28	0.142837	0.47577		Positive Predictive Value (PPV)	28	14.2837	47.577
								Negative Predictive Value (NPV)	0.881423	0.83577	0.915666		Negative Predictive Value (NPV)	88.1423	83.577	91.5666
								Positive Likelihood Ratio (LR+)	2.53303	1.13642	5.64602		Positive Likelihood Ratio (LR+)	2.53303	1.13642	5.64602
								Negative Likelihood Ratio (LR-)	0.876257	0.746901	1.02802		Negative Likelihood Ratio (LR-)	0.876257	0.746901	1.02802
	Intra-oral hematoma									95% Confidence Interval					95% Confidence Interval
		Fracture with open or closed treatment	n	Conservative treatment or no fracture	n	Total		Statistic	Outcome	Lower bound	Upper bound		Statistic (100%)	Outcome	Lower bound	Upper bound
	Present physical examination finding	True Positive (a)	18	False Positive (b)	30	48		Prevalence	0.173285	0.133262	0.222247		Prevalence	17.3285	13.3262	22.2247
	Negative physical examination finding	False Negative (c)	18	True Negative (d)	211	229		Pre-test probability	0.129964	0.0953729	0.174678		Pre-test probability	12.9964	9.53729	17.4678
	Total		36		241	277		Sensitivity (Sens.)	0.5	0.344741	0.655259		Sensitivity (Sens.)	50	34.4741	65.5259
								Specificity (Spec.)	0.875519	0.827857	0.911397		Specificity (Spec.)	87.5519	82.7857	91.1397
								Positive Predictive Value (PPV)	0.375	0.252151	0.516375		Positive Predictive Value (PPV)	37.5	25.2151	51.6375
								Negative Predictive Value (NPV)	0.921397	0.879185	0.949705		Negative Predictive Value (NPV)	92.1397	87.9185	94.9705
								Positive Likelihood Ratio (LR+)	4.01667	2.51599	6.41243		Positive Likelihood Ratio (LR+)	4.01667	2.51599	6.41243
								Negative Likelihood Ratio (LR-)	0.57109	0.410522	0.794461		Negative Likelihood Ratio (LR-)	0.57109	0.410522	0.794461
	Intra-oral laceration									95% Confidence Interval					95% Confidence Interval
		Fracture with open or closed treatment	n	Conservative treatment or no fracture	n	Total		Statistic	Outcome	Lower bound	Upper bound		Statistic (100%)	Outcome	Lower bound	Upper bound
	Present physical examination finding	True Positive (a)	22	False Positive (b)	50	72		Prevalence	0.258993	0.211027	0.313529		Prevalence	25.8993	21.1027	31.3529
	Negative physical examination finding	False Negative (c)	14	True Negative (d)	192	206		Pre-test probability	0.129496	0.0950242	0.174069		Pre-test probability	12.9496	9.50242	17.4069
	Total		36		242	278		Sensitivity (Sens.)	0.611111	0.448642	0.752153		Sensitivity (Sens.)	61.1111	44.8642	75.2153
								Specificity (Spec.)	0.793388	0.737985	0.839623		Specificity (Spec.)	79.3388	73.7985	83.9623
								Positive Predictive Value (PPV)	0.305556	0.211265	0.419545		Positive Predictive Value (PPV)	30.5556	21.1265	41.9545
								Negative Predictive Value (NPV)	0.932039	0.88917	0.959089		Negative Predictive Value (NPV)	93.2039	88.917	95.9089
								Positive Likelihood Ratio (LR+)	2.95778	2.06568	4.23514		Positive Likelihood Ratio (LR+)	2.95778	2.06568	4.23514
								Negative Likelihood Ratio (LR-)	0.490162	0.323831	0.741927		Negative Likelihood Ratio (LR-)	0.490162	0.323831	0.741927
	Palpable step-off									95% Confidence Interval					95% Confidence Interval
		Fracture with open or closed treatment	n	Conservative treatment or no fracture	n	Total		Statistic	Outcome	Lower bound	Upper bound		Statistic (100%)	Outcome	Lower bound	Upper bound
	Present physical examination finding	True Positive (a)	18	False Positive (b)	8	26		Prevalence	0.0935252	0.0646236	0.133508		Prevalence	9.35252	6.46236	13.3508
	Negative physical examination finding	False Negative (c)	19	True Negative (d)	233	252		Pre-test probability	0.133094	0.0981237	0.178066		Pre-test probability	13.3094	9.81237	17.8066
	Total		37		241	278		Sensitivity (Sens.)	0.486486	0.334462	0.641054		Sensitivity (Sens.)	48.6486	33.4462	64.1054
								Specificity (Spec.)	0.966805	0.935876	0.983086		Specificity (Spec.)	96.6805	93.5876	98.3086
								Positive Predictive Value (PPV)	0.692308	0.500114	0.834989		Positive Predictive Value (PPV)	69.2308	50.0114	83.4989
								Negative Predictive Value (NPV)	0.924603	0.885252	0.951203		Negative Predictive Value (NPV)	92.4603	88.5252	95.1203
								Positive Likelihood Ratio (LR+)	14.6554	6.87078	31.2601		Positive Likelihood Ratio (LR+)	14.6554	6.87078	31.2601
								Negative Likelihood Ratio (LR-)	0.531145	0.387818	0.727442		Negative Likelihood Ratio (LR-)	0.531145	0.387818	0.727442
	Tooth mobility or avulsion									95% Confidence Interval					95% Confidence Interval
		Fracture with open or closed treatment	n	Conservative treatment or no fracture	n	Total		Statistic	Outcome	Lower bound	Upper bound		Statistic (100%)	Outcome	Lower bound	Upper bound
	Present physical examination finding	True Positive (a)	9	False Positive (b)	14	23		Prevalence	0.0824373	0.0555581	0.120659		Prevalence	8.24373	5.55581	12.0659
	Negative physical examination finding	False Negative (c)	28	True Negative (d)	228	256		Pre-test probability	0.132616	0.0977661	0.177447		Pre-test probability	13.2616	9.77661	17.7447
	Total		37		242	279		Sensitivity (Sens.)	0.243243	0.133612	0.401176		Sensitivity (Sens.)	24.3243	13.3612	40.1176
								Specificity (Spec.)	0.942149	0.905249	0.96523		Specificity (Spec.)	94.2149	90.5249	96.523
								Positive Predictive Value (PPV)	0.391304	0.221574	0.592148		Positive Predictive Value (PPV)	39.1304	22.1574	59.2148
								Negative Predictive Value (NPV)	0.890625	0.846463	0.923236		Negative Predictive Value (NPV)	89.0625	84.6463	92.3236
								Positive Likelihood Ratio (LR+)	4.20463	1.96128	9.01398		Positive Likelihood Ratio (LR+)	4.20463	1.96128	9.01398
								Negative Likelihood Ratio (LR-)	0.803224	0.667342	0.966775		Negative Likelihood Ratio (LR-)	0.803224	0.667342	0.966775
	Subjective malocclusion (Considering solitary mandibular trauma patients only)									95% Confidence Interval					95% Confidence Interval
		Fracture with open or closed treatment	n	Conservative treatment or no fracture	n	Total		Statistic	Outcome	Lower bound	Upper bound		Statistic (100%)	Outcome	Lower bound	Upper bound
	Present physical examination finding	True Positive (a)	20	False Positive (b)	18	38		Prevalence	0.584615	0.463388	0.696399		Prevalence	58.4615	46.3388	69.6399
	Negative physical examination finding	False Negative (c)	2	True Negative (d)	25	27		Pre-test probability	0.338462	0.235333	0.459619		Pre-test probability	33.8462	23.5333	45.9619
	Total		22		43	65		Sensitivity (Sens.)	0.909091	0.721846	0.974705		Sensitivity (Sens.)	90.9091	72.1846	97.4705
								Specificity (Spec.)	0.581395	0.433283	0.716157		Specificity (Spec.)	58.1395	43.3283	71.6157
								Positive Predictive Value (PPV)	0.526316	0.372587	0.675212		Positive Predictive Value (PPV)	52.6316	37.2587	67.5212
								Negative Predictive Value (NPV)	0.925926	0.7663	0.979446		Negative Predictive Value (NPV)	92.5926	76.63	97.9446
								Positive Likelihood Ratio (LR+)	2.17172	1.49077	3.1637		Positive Likelihood Ratio (LR+)	2.17172	1.49077	3.1637
								Negative Likelihood Ratio (LR-)	0.156364	0.0407165	0.600483		Negative Likelihood Ratio (LR-)	0.156364	0.0407165	0.600483
	Subjective malocclusion (All patients)									95% Confidence Interval					95% Confidence Interval
		Fracture with open or closed treatment	n	Conservative treatment or no fracture	n	Total		Statistic	Outcome	Lower bound	Upper bound		Statistic (100%)	Outcome	Lower bound	Upper bound
	Present physical examination finding	True Positive (a)	31	False Positive (b)	103	134		Prevalence	0.480287	0.422328	0.538781		Prevalence	48.0287	42.2328	53.8781
	Negative physical examination finding	False Negative (c)	6	True Negative (d)	139	145		Pre-test probability	0.132616	0.0977661	0.177447		Pre-test probability	13.2616	9.77661	17.7447
	Total		37		242	279		Sensitivity (Sens.)	0.837838	0.688632	0.923489		Sensitivity (Sens.)	83.7838	68.8632	92.3489
								Specificity (Spec.)	0.57438	0.5114	0.635036		Specificity (Spec.)	57.438	51.14	63.5036
								Positive Predictive Value (PPV)	0.231343	0.168036	0.309626		Positive Predictive Value (PPV)	23.1343	16.8036	30.9626
								Negative Predictive Value (NPV)	0.958621	0.912667	0.9809		Negative Predictive Value (NPV)	95.8621	91.2667	98.09
								Positive Likelihood Ratio (LR+)	1.96851	1.60563	2.4134		Positive Likelihood Ratio (LR+)	1.96851	1.60563	2.4134
								Negative Likelihood Ratio (LR-)	0.282325	0.134647	0.591977		Negative Likelihood Ratio (LR-)	0.282325	0.134647	0.591977
	Objective malocclusion (Considering solitary mandibular trauma patients only)									95% Confidence Interval					95% Confidence Interval
		Fracture with open or closed treatment	n	Conservative treatment or no fracture	n	Total		Statistic	Outcome	Lower bound	Upper bound		Statistic (100%)	Outcome	Lower bound	Upper bound
	Present physical examination finding	True Positive (a)	16	False Positive (b)	12	28		Prevalence	0.430769	0.317593	0.551672		Prevalence	43.0769	31.7593	55.1672
	Negative physical examination finding	False Negative (c)	6	True Negative (d)	31	37		Pre-test probability	0.338462	0.235333	0.459619		Pre-test probability	33.8462	23.5333	45.9619
	Total		22		43	65		Sensitivity (Sens.)	0.727273	0.518479	0.868494		Sensitivity (Sens.)	72.7273	51.8479	86.8494
								Specificity (Spec.)	0.72093	0.573087	0.832535		Specificity (Spec.)	72.093	57.3087	83.2535
								Positive Predictive Value (PPV)	0.571429	0.390705	0.734917		Positive Predictive Value (PPV)	57.1429	39.0705	73.4917
								Negative Predictive Value (NPV)	0.837838	0.688632	0.923489		Negative Predictive Value (NPV)	83.7838	68.8632	92.3489
								Positive Likelihood Ratio (LR+)	2.60606	1.51214	4.49134		Positive Likelihood Ratio (LR+)	2.60606	1.51214	4.49134
								Negative Likelihood Ratio (LR-)	0.378299	0.186497	0.76736		Negative Likelihood Ratio (LR-)	0.378299	0.186497	0.76736
	Objective malocclusion (All patients)									95% Confidence Interval					95% Confidence Interval
		Fracture with open or closed treatment	n	Conservative treatment or no fracture	n	Total		Statistic	Outcome	Lower bound	Upper bound		Statistic (100%)	Outcome	Lower bound	Upper bound
	Present physical examination finding	True Positive (a)	26	False Positive (b)	80	106		Prevalence	0.379928	0.32497	0.438149		Prevalence	37.9928	32.497	43.8149
	Negative physical examination finding	False Negative (c)	11	True Negative (d)	162	173		Pre-test probability	0.132616	0.0977661	0.177447		Pre-test probability	13.2616	9.77661	17.7447
	Total		37		242	279		Sensitivity (Sens.)	0.702703	0.542166	0.825107		Sensitivity (Sens.)	70.2703	54.2166	82.5107
								Specificity (Spec.)	0.669421	0.607909	0.725639		Specificity (Spec.)	66.9421	60.7909	72.5639
								Positive Predictive Value (PPV)	0.245283	0.173236	0.335147		Positive Predictive Value (PPV)	24.5283	17.3236	33.5147
								Negative Predictive Value (NPV)	0.936416	0.889743	0.964129		Negative Predictive Value (NPV)	93.6416	88.9743	96.4129
								Positive Likelihood Ratio (LR+)	2.12568	1.61329	2.80079		Positive Likelihood Ratio (LR+)	2.12568	1.61329	2.80079
								Negative Likelihood Ratio (LR-)	0.444111	0.268496	0.73459		Negative Likelihood Ratio (LR-)	0.444111	0.268496	0.73459
	Angular compression test pain									95% Confidence Interval					95% Confidence Interval
		Fracture with open or closed treatment	n	Conservative treatment or no fracture	n	Total		Statistic	Outcome	Lower bound	Upper bound		Statistic (100%)	Outcome	Lower bound	Upper bound
	Present physical examination finding	True Positive (a)	36	False Positive (b)	72	108		Prevalence	0.387097	0.331843	0.445417		Prevalence	38.7097	33.1843	44.5417
	Negative physical examination finding	False Negative (c)	1	True Negative (d)	170	171		Pre-test probability	0.132616	0.0977661	0.177447		Pre-test probability	13.2616	9.77661	17.7447
	Total		37		242	279		Sensitivity (Sens.)	0.972973	0.861756	0.995213		Sensitivity (Sens.)	97.2973	86.1756	99.5213
								Specificity (Spec.)	0.702479	0.642079	0.756551		Specificity (Spec.)	70.2479	64.2079	75.6551
								Positive Predictive Value (PPV)	0.333333	0.251504	0.426613		Positive Predictive Value (PPV)	33.3333	25.1504	42.6613
								Negative Predictive Value (NPV)	0.994152	0.967622	0.998967		Negative Predictive Value (NPV)	99.4152	96.7622	99.8967
								Positive Likelihood Ratio (LR+)	3.27027	2.67503	3.99796		Positive Likelihood Ratio (LR+)	3.27027	2.67503	3.99796
								Negative Likelihood Ratio (LR-)	0.0384738	0.00555616	0.266413		Negative Likelihood Ratio (LR-)	0.0384738	0.00555616	0.266413
	Axial chin pressure pain									95% Confidence Interval					95% Confidence Interval
		Fracture with open or closed treatment	n	Conservative treatment or no fracture	n	Total		Statistic	Outcome	Lower bound	Upper bound		Statistic (100%)	Outcome	Lower bound	Upper bound
	Present physical examination finding	True Positive (a)	36	False Positive (b)	63	99		Prevalence	0.357401	0.303268	0.415435		Prevalence	35.7401	30.3268	41.5435
	Negative physical examination finding	False Negative (c)	1	True Negative (d)	177	178		Pre-test probability	0.133574	0.0984838	0.178689		Pre-test probability	13.3574	9.84838	17.8689
	Total		37		240	277		Sensitivity (Sens.)	0.972973	0.861756	0.995213		Sensitivity (Sens.)	97.2973	86.1756	99.5213
								Specificity (Spec.)	0.7375	0.678405	0.789111		Specificity (Spec.)	73.75	67.8405	78.9111
								Positive Predictive Value (PPV)	0.363636	0.275617	0.461843		Positive Predictive Value (PPV)	36.3636	27.5617	46.1843
								Negative Predictive Value (NPV)	0.994382	0.968868	0.999008		Negative Predictive Value (NPV)	99.4382	96.8868	99.9008
								Positive Likelihood Ratio (LR+)	3.70656	2.97828	4.61293		Positive Likelihood Ratio (LR+)	3.70656	2.97828	4.61293
								Negative Likelihood Ratio (LR-)	0.0366468	0.00529372	0.253695		Negative Likelihood Ratio (LR-)	0.0366468	0.00529372	0.253695
	Tongue blade bite test									95% Confidence Interval					95% Confidence Interval
		Fracture with open or closed treatment	n	Conservative treatment or no fracture	n	Total		Statistic	Outcome	Lower bound	Upper bound		Statistic (100%)	Outcome	Lower bound	Upper bound
	Present physical examination finding	True Positive (a)	31	False Positive (b)	77	108		Prevalence	0.421875	0.36297	0.48309		Prevalence	42.1875	36.297	48.309
	Negative physical examination finding	False Negative (c)	4	True Negative (d)	144	148		Pre-test probability	0.136719	0.0999731	0.184206		Pre-test probability	13.6719	9.99731	18.4206
	Total		35		221	256		Sensitivity (Sens.)	0.885714	0.740482	0.954649		Sensitivity (Sens.)	88.5714	74.0482	95.4649
								Specificity (Spec.)	0.651584	0.586659	0.711328		Specificity (Spec.)	65.1584	58.6659	71.1328
								Positive Predictive Value (PPV)	0.287037	0.210192	0.378512		Positive Predictive Value (PPV)	28.7037	21.0192	37.8512
								Negative Predictive Value (NPV)	0.972973	0.932573	0.989441		Negative Predictive Value (NPV)	97.2973	93.2573	98.9441
								Positive Likelihood Ratio (LR+)	2.54212	2.0482	3.15513		Positive Likelihood Ratio (LR+)	2.54212	2.0482	3.15513
								Negative Likelihood Ratio (LR-)	0.175397	0.0693887	0.443358		Negative Likelihood Ratio (LR-)	0.175397	0.0693887	0.443358

## Sheet: Midface (3)
	Anatomical region	Midface
	Outcome	Any midfacial fracture that required active intervention (including closed and open treatment)
	Method of calculation	Considering only 'absent' and 'present' physical examination findings
	Patient population	Also considering patients without radiological imaging as having no fracture
	Swelling									95% Confidence Interval					95% Confidence Interval
		Fracture with open or closed treatment	n	Conservative treatment or no fracture	n	Total		Statistic	Outcome	Lower bound	Upper bound		Statistic (100%)	Outcome	Lower bound	Upper bound
	Present physical examination finding	True Positive (a)	63	False Positive (b)	657	720		Prevalence	0.792079	0.764495	0.817205		Prevalence	79.2079	76.4495	81.7205
	Negative physical examination finding	False Negative (c)	13	True Negative (d)	176	189		Pre-test probability	0.0836084	0.0673188	0.103403		Pre-test probability	8.36084	6.73188	10.3403
	Total		76		833	909		Sensitivity (Sens.)	0.828947	0.729019	0.897221		Sensitivity (Sens.)	82.8947	72.9019	89.7221
								Specificity (Spec.)	0.211285	0.18492	0.2403		Specificity (Spec.)	21.1285	18.492	24.03
								Positive Predictive Value (PPV)	0.0875	0.068988	0.110391		Positive Predictive Value (PPV)	8.75	6.8988	11.0391
								Negative Predictive Value (NPV)	0.931217	0.885887	0.959366		Negative Predictive Value (NPV)	93.1217	88.5887	95.9366
								Positive Likelihood Ratio (LR+)	1.05101	0.943407	1.17088		Positive Likelihood Ratio (LR+)	1.05101	0.943407	1.17088
								Negative Likelihood Ratio (LR-)	0.809584	0.485165	1.35093		Negative Likelihood Ratio (LR-)	0.809584	0.485165	1.35093
	Laceration									95% Confidence Interval					95% Confidence Interval
		Fracture with open or closed treatment	n	Conservative treatment or no fracture	n	Total		Statistic	Outcome	Lower bound	Upper bound		Statistic (100%)	Outcome	Lower bound	Upper bound
	Present physical examination finding	True Positive (a)	38	False Positive (b)	465	503		Prevalence	0.553355	0.520879	0.585382		Prevalence	55.3355	52.0879	58.5382
	Negative physical examination finding	False Negative (c)	38	True Negative (d)	368	406		Pre-test probability	0.0836084	0.0673188	0.103403		Pre-test probability	8.36084	6.73188	10.3403
	Total		76		833	909		Sensitivity (Sens.)	0.5	0.390324	0.609676		Sensitivity (Sens.)	50	39.0324	60.9676
								Specificity (Spec.)	0.441777	0.408396	0.475692		Specificity (Spec.)	44.1777	40.8396	47.5692
								Positive Predictive Value (PPV)	0.0755467	0.0555325	0.101995		Positive Predictive Value (PPV)	7.55467	5.55325	10.1995
								Negative Predictive Value (NPV)	0.906404	0.874139	0.93105		Negative Predictive Value (NPV)	90.6404	87.4139	93.105
								Positive Likelihood Ratio (LR+)	0.895699	0.709671	1.13049		Positive Likelihood Ratio (LR+)	0.895699	0.709671	1.13049
								Negative Likelihood Ratio (LR-)	1.13179	0.892588	1.4351		Negative Likelihood Ratio (LR-)	1.13179	0.892588	1.4351
	Facial depression									95% Confidence Interval					95% Confidence Interval
		Fracture with open or closed treatment	n	Conservative treatment or no fracture	n	Total		Statistic	Outcome	Lower bound	Upper bound		Statistic (100%)	Outcome	Lower bound	Upper bound
	Present physical examination finding	True Positive (a)	23	False Positive (b)	28	51		Prevalence	0.0576271	0.0440999	0.0749783		Prevalence	5.76271	4.40999	7.49783
	Negative physical examination finding	False Negative (c)	48	True Negative (d)	786	834		Pre-test probability	0.080226	0.06409	0.0999906		Pre-test probability	8.0226	6.409	9.99906
	Total		71		814	885		Sensitivity (Sens.)	0.323944	0.226571	0.439391		Sensitivity (Sens.)	32.3944	22.6571	43.9391
								Specificity (Spec.)	0.965602	0.950734	0.976096		Specificity (Spec.)	96.5602	95.0734	97.6096
								Positive Predictive Value (PPV)	0.45098	0.322673	0.586155		Positive Predictive Value (PPV)	45.098	32.2673	58.6155
								Negative Predictive Value (NPV)	0.942446	0.924517	0.956318		Negative Predictive Value (NPV)	94.2446	92.4517	95.6318
								Positive Likelihood Ratio (LR+)	9.41751	5.73847	15.4552		Positive Likelihood Ratio (LR+)	9.41751	5.73847	15.4552
								Negative Likelihood Ratio (LR-)	0.70014	0.595703	0.822886		Negative Likelihood Ratio (LR-)	0.70014	0.595703	0.822886
	Peri-orbital hematoma									95% Confidence Interval					95% Confidence Interval
		Fracture with open or closed treatment	n	Conservative treatment or no fracture	n	Total		Statistic	Outcome	Lower bound	Upper bound		Statistic (100%)	Outcome	Lower bound	Upper bound
	Present physical examination finding	True Positive (a)	38	False Positive (b)	346	384		Prevalence	0.422442	0.390723	0.454814		Prevalence	42.2442	39.0723	45.4814
	Negative physical examination finding	False Negative (c)	38	True Negative (d)	487	525		Pre-test probability	0.0836084	0.0673188	0.103403		Pre-test probability	8.36084	6.73188	10.3403
	Total		76		833	909		Sensitivity (Sens.)	0.5	0.390324	0.609676		Sensitivity (Sens.)	50	39.0324	60.9676
								Specificity (Spec.)	0.584634	0.550855	0.617636		Specificity (Spec.)	58.4634	55.0855	61.7636
								Positive Predictive Value (PPV)	0.0989583	0.0729478	0.132914		Positive Predictive Value (PPV)	9.89583	7.29478	13.2914
								Negative Predictive Value (NPV)	0.927619	0.902211	0.946815		Negative Predictive Value (NPV)	92.7619	90.2211	94.6815
								Positive Likelihood Ratio (LR+)	1.20376	0.94802	1.52848		Positive Likelihood Ratio (LR+)	1.20376	0.94802	1.52848
								Negative Likelihood Ratio (LR-)	0.855236	0.678156	1.07855		Negative Likelihood Ratio (LR-)	0.855236	0.678156	1.07855
	Raccoon eyes									95% Confidence Interval					95% Confidence Interval
		Fracture with open or closed treatment	n	Conservative treatment or no fracture	n	Total		Statistic	Outcome	Lower bound	Upper bound		Statistic (100%)	Outcome	Lower bound	Upper bound
	Present physical examination finding	True Positive (a)	7	False Positive (b)	48	55		Prevalence	0.0607064	0.0469343	0.0781881		Prevalence	6.07064	4.69343	7.81881
	Negative physical examination finding	False Negative (c)	67	True Negative (d)	784	851		Pre-test probability	0.0816777	0.0655605	0.101327		Pre-test probability	8.16777	6.55605	10.1327
	Total		74		832	906		Sensitivity (Sens.)	0.0945946	0.0465793	0.182625		Sensitivity (Sens.)	9.45946	4.65793	18.2625
								Specificity (Spec.)	0.942308	0.924338	0.956212		Specificity (Spec.)	94.2308	92.4338	95.6212
								Positive Predictive Value (PPV)	0.127273	0.0630413	0.240173		Positive Predictive Value (PPV)	12.7273	6.30413	24.0173
								Negative Predictive Value (NPV)	0.921269	0.901223	0.937529		Negative Predictive Value (NPV)	92.1269	90.1223	93.7529
								Positive Likelihood Ratio (LR+)	1.63964	0.769488	3.49378		Positive Likelihood Ratio (LR+)	1.63964	0.769488	3.49378
								Negative Likelihood Ratio (LR-)	0.960838	0.890929	1.03623		Negative Likelihood Ratio (LR-)	0.960838	0.890929	1.03623
	Epistaxis									95% Confidence Interval					95% Confidence Interval
		Fracture with open or closed treatment	n	Conservative treatment or no fracture	n	Total		Statistic	Outcome	Lower bound	Upper bound		Statistic (100%)	Outcome	Lower bound	Upper bound
	Present physical examination finding	True Positive (a)	50	False Positive (b)	269	319		Prevalence	0.356027	0.32535	0.387933		Prevalence	35.6027	32.535	38.7933
	Negative physical examination finding	False Negative (c)	24	True Negative (d)	553	577		Pre-test probability	0.0825893	0.066298	0.102445		Pre-test probability	8.25893	6.6298	10.2445
	Total		74		822	896		Sensitivity (Sens.)	0.675676	0.562651	0.771361		Sensitivity (Sens.)	67.5676	56.2651	77.1361
								Specificity (Spec.)	0.672749	0.639934	0.703958		Specificity (Spec.)	67.2749	63.9934	70.3958
								Positive Predictive Value (PPV)	0.15674	0.120957	0.200692		Positive Predictive Value (PPV)	15.674	12.0957	20.0692
								Negative Predictive Value (NPV)	0.958406	0.938856	0.971892		Negative Predictive Value (NPV)	95.8406	93.8856	97.1892
								Positive Likelihood Ratio (LR+)	2.0647	1.71459	2.48631		Positive Likelihood Ratio (LR+)	2.0647	1.71459	2.48631
								Negative Likelihood Ratio (LR-)	0.482088	0.345787	0.672116		Negative Likelihood Ratio (LR-)	0.482088	0.345787	0.672116
	Subconjunctival hemorrhage									95% Confidence Interval					95% Confidence Interval
		Fracture with open or closed treatment	n	Conservative treatment or no fracture	n	Total		Statistic	Outcome	Lower bound	Upper bound		Statistic (100%)	Outcome	Lower bound	Upper bound
	Present physical examination finding	True Positive (a)	10	False Positive (b)	65	75		Prevalence	0.0864055	0.0694889	0.106967		Prevalence	8.64055	6.94889	10.6967
	Negative physical examination finding	False Negative (c)	58	True Negative (d)	735	793		Pre-test probability	0.078341	0.0622657	0.0981323		Pre-test probability	7.8341	6.22657	9.81323
	Total		68		800	868		Sensitivity (Sens.)	0.147059	0.0818873	0.249976		Sensitivity (Sens.)	14.7059	8.18873	24.9976
								Specificity (Spec.)	0.91875	0.897755	0.935742		Specificity (Spec.)	91.875	89.7755	93.5742
								Positive Predictive Value (PPV)	0.133333	0.0740651	0.228334		Positive Predictive Value (PPV)	13.3333	7.40651	22.8334
								Negative Predictive Value (NPV)	0.92686	0.906607	0.942997		Negative Predictive Value (NPV)	92.686	90.6607	94.2997
								Positive Likelihood Ratio (LR+)	1.80995	0.975572	3.35797		Positive Likelihood Ratio (LR+)	1.80995	0.975572	3.35797
								Negative Likelihood Ratio (LR-)	0.928371	0.839335	1.02685		Negative Likelihood Ratio (LR-)	0.928371	0.839335	1.02685
	Ocular movement limitation									95% Confidence Interval					95% Confidence Interval
		Fracture with open or closed treatment	n	Conservative treatment or no fracture	n	Total		Statistic	Outcome	Lower bound	Upper bound		Statistic (100%)	Outcome	Lower bound	Upper bound
	Present physical examination finding	True Positive (a)	4	False Positive (b)	9	13		Prevalence	0.0154578	0.00905546	0.0262667		Prevalence	1.54578	0.905546	2.62667
	Negative physical examination finding	False Negative (c)	62	True Negative (d)	766	828		Pre-test probability	0.078478	0.0621596	0.0986298		Pre-test probability	7.8478	6.21596	9.86298
	Total		66		775	841		Sensitivity (Sens.)	0.0606061	0.0238182	0.145731		Sensitivity (Sens.)	6.06061	2.38182	14.5731
								Specificity (Spec.)	0.988387	0.978078	0.993879		Specificity (Spec.)	98.8387	97.8078	99.3879
								Positive Predictive Value (PPV)	0.307692	0.126805	0.576311		Positive Predictive Value (PPV)	30.7692	12.6805	57.6311
								Negative Predictive Value (NPV)	0.925121	0.905164	0.941151		Negative Predictive Value (NPV)	92.5121	90.5164	94.1151
								Positive Likelihood Ratio (LR+)	5.21886	1.65135	16.4935		Positive Likelihood Ratio (LR+)	5.21886	1.65135	16.4935
								Negative Likelihood Ratio (LR-)	0.950431	0.893514	1.01097		Negative Likelihood Ratio (LR-)	0.950431	0.893514	1.01097
	Diplopia									95% Confidence Interval					95% Confidence Interval
		Fracture with open or closed treatment	n	Conservative treatment or no fracture	n	Total		Statistic	Outcome	Lower bound	Upper bound		Statistic (100%)	Outcome	Lower bound	Upper bound
	Present physical examination finding	True Positive (a)	5	False Positive (b)	15	20		Prevalence	0.0239521	0.0155578	0.0367066		Prevalence	2.39521	1.55578	3.67066
	Negative physical examination finding	False Negative (c)	59	True Negative (d)	756	815		Pre-test probability	0.0766467	0.0604783	0.0966927		Pre-test probability	7.66467	6.04783	9.66927
	Total		64		771	835		Sensitivity (Sens.)	0.078125	0.0338307	0.170198		Sensitivity (Sens.)	7.8125	3.38307	17.0198
								Specificity (Spec.)	0.980545	0.968149	0.988175		Specificity (Spec.)	98.0545	96.8149	98.8175
								Positive Predictive Value (PPV)	0.25	0.11186	0.468705		Positive Predictive Value (PPV)	25	11.186	46.8705
								Negative Predictive Value (NPV)	0.927607	0.907739	0.943464		Negative Predictive Value (NPV)	92.7607	90.7739	94.3464
								Positive Likelihood Ratio (LR+)	4.01562	1.50786	10.6941		Positive Likelihood Ratio (LR+)	4.01562	1.50786	10.6941
								Negative Likelihood Ratio (LR-)	0.940166	0.874843	1.01037		Negative Likelihood Ratio (LR-)	0.940166	0.874843	1.01037
	Infra-orbital nerve paresthesia									95% Confidence Interval					95% Confidence Interval
		Fracture with open or closed treatment	n	Conservative treatment or no fracture	n	Total		Statistic	Outcome	Lower bound	Upper bound		Statistic (100%)	Outcome	Lower bound	Upper bound
	Present physical examination finding	True Positive (a)	13	False Positive (b)	52	65		Prevalence	0.0777512	0.0614693	0.097896		Prevalence	7.77512	6.14693	9.7896
	Negative physical examination finding	False Negative (c)	54	True Negative (d)	717	771		Pre-test probability	0.0801435	0.0636006	0.100528		Pre-test probability	8.01435	6.36006	10.0528
	Total		67		769	836		Sensitivity (Sens.)	0.19403	0.117051	0.304193		Sensitivity (Sens.)	19.403	11.7051	30.4193
								Specificity (Spec.)	0.93238	0.912398	0.948063		Specificity (Spec.)	93.238	91.2398	94.8063
								Positive Predictive Value (PPV)	0.2	0.120778	0.312704		Positive Predictive Value (PPV)	20	12.0778	31.2704
								Negative Predictive Value (NPV)	0.929961	0.909733	0.945926		Negative Predictive Value (NPV)	92.9961	90.9733	94.5926
								Positive Likelihood Ratio (LR+)	2.8694	1.64869	4.99395		Positive Likelihood Ratio (LR+)	2.8694	1.64869	4.99395
								Negative Likelihood Ratio (LR-)	0.864423	0.767426	0.973679		Negative Likelihood Ratio (LR-)	0.864423	0.767426	0.973679
	Subjective malocclusion (Considering solitary midfacial trauma patients only)
										95% Confidence Interval					95% Confidence Interval
		Fracture with open or closed treatment	n	Conservative treatment or no fracture	n	Total		Statistic	Outcome	Lower bound	Upper bound		Statistic (100%)	Outcome	Lower bound	Upper bound
	Present physical examination finding	True Positive (a)	4	False Positive (b)	12	16		Prevalence	0.0355556	0.0220021	0.0569717		Prevalence	3.55556	2.20021	5.69717
	Negative physical examination finding	False Negative (c)	29	True Negative (d)	405	434		Pre-test probability	0.0733333	0.0526908	0.101199		Pre-test probability	7.33333	5.26908	10.1199
	Total		33		417	450		Sensitivity (Sens.)	0.121212	0.0481608	0.273258		Sensitivity (Sens.)	12.1212	4.81608	27.3258
								Specificity (Spec.)	0.971223	0.95038	0.983463		Specificity (Spec.)	97.1223	95.038	98.3463
								Positive Predictive Value (PPV)	0.25	0.101819	0.494988		Positive Predictive Value (PPV)	25	10.1819	49.4988
								Negative Predictive Value (NPV)	0.93318	0.905682	0.953076		Negative Predictive Value (NPV)	93.318	90.5682	95.3076
								Positive Likelihood Ratio (LR+)	4.21212	1.43807	12.3374		Positive Likelihood Ratio (LR+)	4.21212	1.43807	12.3374
								Negative Likelihood Ratio (LR-)	0.904826	0.796283	1.02816		Negative Likelihood Ratio (LR-)	0.904826	0.796283	1.02816
	Subjective malocclusion (All patients)									95% Confidence Interval					95% Confidence Interval
		Fracture with open or closed treatment	n	Conservative treatment or no fracture	n	Total		Statistic	Outcome	Lower bound	Upper bound		Statistic (100%)	Outcome	Lower bound	Upper bound
	Present physical examination finding	True Positive (a)	14	False Positive (b)	39	53		Prevalence	0.0817901	0.0630728	0.105437		Prevalence	8.17901	6.30728	10.5437
	Negative physical examination finding	False Negative (c)	44	True Negative (d)	551	595		Pre-test probability	0.0895062	0.0698768	0.113974		Pre-test probability	8.95062	6.98768	11.3974
	Total		58		590	648		Sensitivity (Sens.)	0.241379	0.149587	0.365302		Sensitivity (Sens.)	24.1379	14.9587	36.5302
								Specificity (Spec.)	0.933898	0.910911	0.951271		Specificity (Spec.)	93.3898	91.0911	95.1271
								Positive Predictive Value (PPV)	0.264151	0.164372	0.395809		Positive Predictive Value (PPV)	26.4151	16.4372	39.5809
								Negative Predictive Value (NPV)	0.92605	0.90218	0.944454		Negative Predictive Value (NPV)	92.605	90.218	94.4454
								Positive Likelihood Ratio (LR+)	3.65164	2.11131	6.31572		Positive Likelihood Ratio (LR+)	3.65164	2.11131	6.31572
								Negative Likelihood Ratio (LR-)	0.812316	0.701443	0.940714		Negative Likelihood Ratio (LR-)	0.812316	0.701443	0.940714
	Objective malocclusion (Considering solitary midfacial trauma patients only)									95% Confidence Interval					95% Confidence Interval
		Fracture with open or closed treatment	n	Conservative treatment or no fracture	n	Total		Statistic	Outcome	Lower bound	Upper bound		Statistic (100%)	Outcome	Lower bound	Upper bound
	Present physical examination finding	True Positive (a)	0	False Positive (b)	6	6		Prevalence	0.0132159	0.00607056	0.0285301		Prevalence	1.32159	0.607056	2.85301
	Negative physical examination finding	False Negative (c)	32	True Negative (d)	416	448		Pre-test probability	0.0704846	0.0503669	0.0978101		Pre-test probability	7.04846	5.03669	9.78101
	Total		32		422	454		Sensitivity (Sens.)	0	0	0.107183		Sensitivity (Sens.)	0	0	10.7183
								Specificity (Spec.)	0.985782	0.969331	0.993468		Specificity (Spec.)	98.5782	96.9331	99.3468
								Positive Predictive Value (PPV)	0	0	0.390343		Positive Predictive Value (PPV)	0	0	39.0343
								Negative Predictive Value (NPV)	0.928571	0.900903	0.948952		Negative Predictive Value (NPV)	92.8571	90.0903	94.8952
								Positive Likelihood Ratio (LR+)	0	#NUM!	#NUM!		Positive Likelihood Ratio (LR+)	0	#NUM!	#NUM!
								Negative Likelihood Ratio (LR-)	1.01442	1.00287	1.02611		Negative Likelihood Ratio (LR-)	1.01442	1.00287	1.02611
	Objective malocclusion (All patients)									95% Confidence Interval					95% Confidence Interval
		Fracture with open or closed treatment	n	Conservative treatment or no fracture	n	Total		Statistic	Outcome	Lower bound	Upper bound		Statistic (100%)	Outcome	Lower bound	Upper bound
	Present physical examination finding	True Positive (a)	9	False Positive (b)	16	25		Prevalence	0.0384615	0.0261853	0.0561613		Prevalence	3.84615	2.61853	5.61613
	Negative physical examination finding	False Negative (c)	48	True Negative (d)	577	625		Pre-test probability	0.0876923	0.0682993	0.11193		Pre-test probability	8.76923	6.82993	11.193
	Total		57		593	650		Sensitivity (Sens.)	0.157895	0.085357	0.273634		Sensitivity (Sens.)	15.7895	8.5357	27.3634
								Specificity (Spec.)	0.973019	0.956623	0.983325		Specificity (Spec.)	97.3019	95.6623	98.3325
								Positive Predictive Value (PPV)	0.36	0.202477	0.554818		Positive Predictive Value (PPV)	36	20.2477	55.4818
								Negative Predictive Value (NPV)	0.9232	0.899643	0.941587		Negative Predictive Value (NPV)	92.32	89.9643	94.1587
								Positive Likelihood Ratio (LR+)	5.85197	2.70924	12.6403		Positive Likelihood Ratio (LR+)	5.85197	2.70924	12.6403
								Negative Likelihood Ratio (LR-)	0.865457	0.772821	0.969196		Negative Likelihood Ratio (LR-)	0.865457	0.772821	0.969196
	Tooth mobility or avulsion									95% Confidence Interval					95% Confidence Interval
		Fracture with open or closed treatment	n	Conservative treatment or no fracture	n	Total		Statistic	Outcome	Lower bound	Upper bound		Statistic (100%)	Outcome	Lower bound	Upper bound
	Present physical examination finding	True Positive (a)	18	False Positive (b)	45	63		Prevalence	0.0702341	0.0552789	0.0888547		Prevalence	7.02341	5.52789	8.88547
	Negative physical examination finding	False Negative (c)	58	True Negative (d)	776	834		Pre-test probability	0.0847269	0.0682266	0.104769		Pre-test probability	8.47269	6.82266	10.4769
	Total		76		821	897		Sensitivity (Sens.)	0.236842	0.155392	0.343616		Sensitivity (Sens.)	23.6842	15.5392	34.3616
								Specificity (Spec.)	0.945189	0.927444	0.958786		Specificity (Spec.)	94.5189	92.7444	95.8786
								Positive Predictive Value (PPV)	0.285714	0.18903	0.40703		Positive Predictive Value (PPV)	28.5714	18.903	40.703
								Negative Predictive Value (NPV)	0.930456	0.911144	0.945819		Negative Predictive Value (NPV)	93.0456	91.1144	94.5819
								Positive Likelihood Ratio (LR+)	4.32105	2.63788	7.07821		Positive Likelihood Ratio (LR+)	4.32105	2.63788	7.07821
								Negative Likelihood Ratio (LR-)	0.807413	0.711595	0.916134		Negative Likelihood Ratio (LR-)	0.807413	0.711595	0.916134
	Palpable step-off									95% Confidence Interval					95% Confidence Interval
		Fracture with open or closed treatment	n	Conservative treatment or no fracture	n	Total		Statistic	Outcome	Lower bound	Upper bound		Statistic (100%)	Outcome	Lower bound	Upper bound
	Present physical examination finding	True Positive (a)	28	False Positive (b)	45	73		Prevalence	0.0836197	0.0670307	0.103857		Prevalence	8.36197	6.70307	10.3857
	Negative physical examination finding	False Negative (c)	46	True Negative (d)	754	800		Pre-test probability	0.0847652	0.0680587	0.10511		Pre-test probability	8.47652	6.80587	10.511
	Total		74		799	873		Sensitivity (Sens.)	0.378378	0.276474	0.492288		Sensitivity (Sens.)	37.8378	27.6474	49.2288
								Specificity (Spec.)	0.94368	0.925469	0.957645		Specificity (Spec.)	94.368	92.5469	95.7645
								Positive Predictive Value (PPV)	0.383562	0.280504	0.498261		Positive Predictive Value (PPV)	38.3562	28.0504	49.8261
								Negative Predictive Value (NPV)	0.9425	0.924154	0.956617		Negative Predictive Value (NPV)	94.25	92.4154	95.6617
								Positive Likelihood Ratio (LR+)	6.71832	4.47092	10.0954		Positive Likelihood Ratio (LR+)	6.71832	4.47092	10.0954
								Negative Likelihood Ratio (LR-)	0.658721	0.550999	0.787504		Negative Likelihood Ratio (LR-)	0.658721	0.550999	0.787504
	Maxillary mobility									95% Confidence Interval					95% Confidence Interval
		Fracture with open or closed treatment	n	Conservative treatment or no fracture	n	Total		Statistic	Outcome	Lower bound	Upper bound		Statistic (100%)	Outcome	Lower bound	Upper bound
	Present physical examination finding	True Positive (a)	10	False Positive (b)	27	37		Prevalence	0.0433255	0.0315939	0.0591473		Prevalence	4.33255	3.15939	5.91473
	Negative physical examination finding	False Negative (c)	57	True Negative (d)	760	817		Pre-test probability	0.0784543	0.0622497	0.0984345		Pre-test probability	7.84543	6.22497	9.84345
	Total		67		787	854		Sensitivity (Sens.)	0.149254	0.0831418	0.253406		Sensitivity (Sens.)	14.9254	8.31418	25.3406
								Specificity (Spec.)	0.965693	0.950544	0.976316		Specificity (Spec.)	96.5693	95.0544	97.6316
								Positive Predictive Value (PPV)	0.27027	0.153973	0.429785		Positive Predictive Value (PPV)	27.027	15.3973	42.9785
								Negative Predictive Value (NPV)	0.930233	0.910675	0.945763		Negative Predictive Value (NPV)	93.0233	91.0675	94.5763
								Positive Likelihood Ratio (LR+)	4.35047	2.20107	8.5988		Positive Likelihood Ratio (LR+)	4.35047	2.20107	8.5988
								Negative Likelihood Ratio (LR-)	0.88097	0.796214	0.974749		Negative Likelihood Ratio (LR-)	0.88097	0.796214	0.974749

## Sheet: Mandible (3)
	Anatomical region	Mandible
	Outcome	Any mandibular fracture that required active intervention (including closed and open treatment)
	Method of calculation	Considering only 'absent' and 'present' physical examination findings
	Patient population	Also considering patients without radiological imaging as having no fracture
	Swelling									95% Confidence Interval					95% Confidence Interval
		Fracture with open or closed treatment	n	Conservative treatment or no fracture	n	Total		Statistic	Outcome	Lower bound	Upper bound		Statistic (100%)	Outcome	Lower bound	Upper bound
	Present physical examination finding	True Positive (a)	25	False Positive (b)	95	120		Prevalence	0.345821	0.29771	0.397309		Prevalence	34.5821	29.771	39.7309
	Negative physical examination finding	False Negative (c)	12	True Negative (d)	215	227		Pre-test probability	0.106628	0.0783533	0.143518		Pre-test probability	10.6628	7.83533	14.3518
	Total		37		310	347		Sensitivity (Sens.)	0.675676	0.514634	0.803669		Sensitivity (Sens.)	67.5676	51.4634	80.3669
								Specificity (Spec.)	0.693548	0.640118	0.74224		Specificity (Spec.)	69.3548	64.0118	74.224
								Positive Predictive Value (PPV)	0.208333	0.145283	0.289478		Positive Predictive Value (PPV)	20.8333	14.5283	28.9478
								Negative Predictive Value (NPV)	0.947137	0.909886	0.969505		Negative Predictive Value (NPV)	94.7137	90.9886	96.9505
								Positive Likelihood Ratio (LR+)	2.20484	1.66792	2.91459		Positive Likelihood Ratio (LR+)	2.20484	1.66792	2.91459
								Negative Likelihood Ratio (LR-)	0.46763	0.291996	0.748908		Negative Likelihood Ratio (LR-)	0.46763	0.291996	0.748908
	Extra-oral laceration									95% Confidence Interval					95% Confidence Interval
		Fracture with open or closed treatment	n	Conservative treatment or no fracture	n	Total		Statistic	Outcome	Lower bound	Upper bound		Statistic (100%)	Outcome	Lower bound	Upper bound
	Present physical examination finding	True Positive (a)	19	False Positive (b)	100	119		Prevalence	0.342939	0.294957	0.394361		Prevalence	34.2939	29.4957	39.4361
	Negative physical examination finding	False Negative (c)	18	True Negative (d)	210	228		Pre-test probability	0.106628	0.0783533	0.143518		Pre-test probability	10.6628	7.83533	14.3518
	Total		37		310	347		Sensitivity (Sens.)	0.513514	0.358946	0.665538		Sensitivity (Sens.)	51.3514	35.8946	66.5538
								Specificity (Spec.)	0.677419	0.623483	0.727012		Specificity (Spec.)	67.7419	62.3483	72.7012
								Positive Predictive Value (PPV)	0.159664	0.104663	0.235952		Positive Predictive Value (PPV)	15.9664	10.4663	23.5952
								Negative Predictive Value (NPV)	0.921053	0.87867	0.949481		Negative Predictive Value (NPV)	92.1053	87.867	94.9481
								Positive Likelihood Ratio (LR+)	1.59189	1.11878	2.26507		Positive Likelihood Ratio (LR+)	1.59189	1.11878	2.26507
								Negative Likelihood Ratio (LR-)	0.718147	0.511234	1.0088		Negative Likelihood Ratio (LR-)	0.718147	0.511234	1.0088
	Jaw movement pain									95% Confidence Interval					95% Confidence Interval
		Fracture with open or closed treatment	n	Conservative treatment or no fracture	n	Total		Statistic	Outcome	Lower bound	Upper bound		Statistic (100%)	Outcome	Lower bound	Upper bound
	Present physical examination finding	True Positive (a)	34	False Positive (b)	104	138		Prevalence	0.409496	0.3583	0.462731		Prevalence	40.9496	35.83	46.2731
	Negative physical examination finding	False Negative (c)	0	True Negative (d)	199	199		Pre-test probability	0.10089	0.0730987	0.137678		Pre-test probability	10.089	7.30987	13.7678
	Total		34		303	337		Sensitivity (Sens.)	1	0.898482	1		Sensitivity (Sens.)	100	89.8482	100
								Specificity (Spec.)	0.656766	0.601642	0.707964		Specificity (Spec.)	65.6766	60.1642	70.7964
								Positive Predictive Value (PPV)	0.246377	0.182	0.324492		Positive Predictive Value (PPV)	24.6377	18.2	32.4492
								Negative Predictive Value (NPV)	1	0.981061	1		Negative Predictive Value (NPV)	100	98.1061	100
								Positive Likelihood Ratio (LR+)	2.91346	2.49325	3.4045		Positive Likelihood Ratio (LR+)	2.91346	2.49325	3.4045
								Negative Likelihood Ratio (LR-)	0	#NUM!	#NUM!		Negative Likelihood Ratio (LR-)	0	#NUM!	#NUM!
	Mouth opening limitation									95% Confidence Interval					95% Confidence Interval
		Fracture with open or closed treatment	n	Conservative treatment or no fracture	n	Total		Statistic	Outcome	Lower bound	Upper bound		Statistic (100%)	Outcome	Lower bound	Upper bound
	Present physical examination finding	True Positive (a)	30	False Positive (b)	64	94		Prevalence	0.277286	0.232329	0.327234		Prevalence	27.7286	23.2329	32.7234
	Negative physical examination finding	False Negative (c)	4	True Negative (d)	241	245		Pre-test probability	0.100295	0.0726619	0.136886		Pre-test probability	10.0295	7.26619	13.6886
	Total		34		305	339		Sensitivity (Sens.)	0.882353	0.733788	0.953286		Sensitivity (Sens.)	88.2353	73.3788	95.3286
								Specificity (Spec.)	0.790164	0.740998	0.832112		Specificity (Spec.)	79.0164	74.0998	83.2112
								Positive Predictive Value (PPV)	0.319149	0.23361	0.418889		Positive Predictive Value (PPV)	31.9149	23.361	41.8889
								Negative Predictive Value (NPV)	0.983673	0.95878	0.993633		Negative Predictive Value (NPV)	98.3673	95.878	99.3633
								Positive Likelihood Ratio (LR+)	4.20496	3.27486	5.39922		Positive Likelihood Ratio (LR+)	4.20496	3.27486	5.39922
								Negative Likelihood Ratio (LR-)	0.148889	0.0591951	0.374491		Negative Likelihood Ratio (LR-)	0.148889	0.0591951	0.374491
	Inferior alveolar nerve paresthesia									95% Confidence Interval					95% Confidence Interval
		Fracture with open or closed treatment	n	Conservative treatment or no fracture	n	Total		Statistic	Outcome	Lower bound	Upper bound		Statistic (100%)	Outcome	Lower bound	Upper bound
	Present physical examination finding	True Positive (a)	3	False Positive (b)	5	8		Prevalence	0.0248447	0.0126417	0.0482517		Prevalence	2.48447	1.26417	4.82517
	Negative physical examination finding	False Negative (c)	30	True Negative (d)	284	314		Pre-test probability	0.102484	0.0739084	0.140434		Pre-test probability	10.2484	7.39084	14.0434
	Total		33		289	322		Sensitivity (Sens.)	0.0909091	0.0314034	0.235729		Sensitivity (Sens.)	9.09091	3.14034	23.5729
								Specificity (Spec.)	0.982699	0.960145	0.992588		Specificity (Spec.)	98.2699	96.0145	99.2588
								Positive Predictive Value (PPV)	0.375	0.136842	0.694262		Positive Predictive Value (PPV)	37.5	13.6842	69.4262
								Negative Predictive Value (NPV)	0.904459	0.866885	0.932255		Negative Predictive Value (NPV)	90.4459	86.6885	93.2255
								Positive Likelihood Ratio (LR+)	5.25455	1.3149	20.998		Positive Likelihood Ratio (LR+)	5.25455	1.3149	20.998
								Negative Likelihood Ratio (LR-)	0.925096	0.829584	1.0316		Negative Likelihood Ratio (LR-)	0.925096	0.829584	1.0316
	Intra-oral hematoma									95% Confidence Interval					95% Confidence Interval
		Fracture with open or closed treatment	n	Conservative treatment or no fracture	n	Total		Statistic	Outcome	Lower bound	Upper bound		Statistic (100%)	Outcome	Lower bound	Upper bound
	Present physical examination finding	True Positive (a)	12	False Positive (b)	27	39		Prevalence	0.118902	0.0882104	0.158418		Prevalence	11.8902	8.82104	15.8418
	Negative physical examination finding	False Negative (c)	18	True Negative (d)	271	289		Pre-test probability	0.0914634	0.0648184	0.127567		Pre-test probability	9.14634	6.48184	12.7567
	Total		30		298	328		Sensitivity (Sens.)	0.4	0.245904	0.576799		Sensitivity (Sens.)	40	24.5904	57.6799
								Specificity (Spec.)	0.909396	0.871386	0.936985		Specificity (Spec.)	90.9396	87.1386	93.6985
								Positive Predictive Value (PPV)	0.307692	0.185658	0.464215		Positive Predictive Value (PPV)	30.7692	18.5658	46.4215
								Negative Predictive Value (NPV)	0.937716	0.903705	0.960243		Negative Predictive Value (NPV)	93.7716	90.3705	96.0243
								Positive Likelihood Ratio (LR+)	4.41481	2.50423	7.78306		Positive Likelihood Ratio (LR+)	4.41481	2.50423	7.78306
								Negative Likelihood Ratio (LR-)	0.659779	0.491536	0.885607		Negative Likelihood Ratio (LR-)	0.659779	0.491536	0.885607
	Intra-oral laceration									95% Confidence Interval					95% Confidence Interval
		Fracture with open or closed treatment	n	Conservative treatment or no fracture	n	Total		Statistic	Outcome	Lower bound	Upper bound		Statistic (100%)	Outcome	Lower bound	Upper bound
	Present physical examination finding	True Positive (a)	18	False Positive (b)	51	69		Prevalence	0.207831	0.167649	0.254698		Prevalence	20.7831	16.7649	25.4698
	Negative physical examination finding	False Negative (c)	14	True Negative (d)	249	263		Pre-test probability	0.0963855	0.0691029	0.132902		Pre-test probability	9.63855	6.91029	13.2902
	Total		32		300	332		Sensitivity (Sens.)	0.5625	0.393253	0.718349		Sensitivity (Sens.)	56.25	39.3253	71.8349
								Specificity (Spec.)	0.83	0.783385	0.868271		Specificity (Spec.)	83	78.3385	86.8271
								Positive Predictive Value (PPV)	0.26087	0.171854	0.375108		Positive Predictive Value (PPV)	26.087	17.1854	37.5108
								Negative Predictive Value (NPV)	0.946768	0.912643	0.96803		Negative Predictive Value (NPV)	94.6768	91.2643	96.803
								Positive Likelihood Ratio (LR+)	3.30882	2.22946	4.91074		Positive Likelihood Ratio (LR+)	3.30882	2.22946	4.91074
								Negative Likelihood Ratio (LR-)	0.527108	0.354677	0.783369		Negative Likelihood Ratio (LR-)	0.527108	0.354677	0.783369
	Palpable step-off									95% Confidence Interval					95% Confidence Interval
		Fracture with open or closed treatment	n	Conservative treatment or no fracture	n	Total		Statistic	Outcome	Lower bound	Upper bound		Statistic (100%)	Outcome	Lower bound	Upper bound
	Present physical examination finding	True Positive (a)	14	False Positive (b)	3	17		Prevalence	0.0510511	0.0321146	0.0802278		Prevalence	5.10511	3.21146	8.02278
	Negative physical examination finding	False Negative (c)	19	True Negative (d)	297	316		Pre-test probability	0.0990991	0.0714361	0.135906		Pre-test probability	9.90991	7.14361	13.5906
	Total		33		300	333		Sensitivity (Sens.)	0.424242	0.272354	0.59193		Sensitivity (Sens.)	42.4242	27.2354	59.193
								Specificity (Spec.)	0.99	0.971016	0.996593		Specificity (Spec.)	99	97.1016	99.6593
								Positive Predictive Value (PPV)	0.823529	0.589701	0.93809		Positive Predictive Value (PPV)	82.3529	58.9701	93.809
								Negative Predictive Value (NPV)	0.939873	0.908007	0.961173		Negative Predictive Value (NPV)	93.9873	90.8007	96.1173
								Positive Likelihood Ratio (LR+)	42.4242	12.8544	140.016		Positive Likelihood Ratio (LR+)	42.4242	12.8544	140.016
								Negative Likelihood Ratio (LR-)	0.581573	0.433824	0.779642		Negative Likelihood Ratio (LR-)	0.581573	0.433824	0.779642
	Tooth mobility or avulsion									95% Confidence Interval					95% Confidence Interval
		Fracture with open or closed treatment	n	Conservative treatment or no fracture	n	Total		Statistic	Outcome	Lower bound	Upper bound		Statistic (100%)	Outcome	Lower bound	Upper bound
	Present physical examination finding	True Positive (a)	8	False Positive (b)	10	18		Prevalence	0.0530973	0.033847	0.082363		Prevalence	5.30973	3.3847	8.2363
	Negative physical examination finding	False Negative (c)	28	True Negative (d)	293	321		Pre-test probability	0.106195	0.0776978	0.143517		Pre-test probability	10.6195	7.76978	14.3517
	Total		36		303	339		Sensitivity (Sens.)	0.222222	0.117162	0.38085		Sensitivity (Sens.)	22.2222	11.7162	38.085
								Specificity (Spec.)	0.966997	0.940324	0.981976		Specificity (Spec.)	96.6997	94.0324	98.1976
								Positive Predictive Value (PPV)	0.444444	0.245592	0.662839		Positive Predictive Value (PPV)	44.4444	24.5592	66.2839
								Negative Predictive Value (NPV)	0.912773	0.87682	0.938962		Negative Predictive Value (NPV)	91.2773	87.682	93.8962
								Positive Likelihood Ratio (LR+)	6.73333	2.84042	15.9616		Positive Likelihood Ratio (LR+)	6.73333	2.84042	15.9616
								Negative Likelihood Ratio (LR-)	0.804323	0.674624	0.958957		Negative Likelihood Ratio (LR-)	0.804323	0.674624	0.958957
	Subjective malocclusion (Considering solitary mandibular trauma patients only)									95% Confidence Interval					95% Confidence Interval
		Fracture with open or closed treatment	n	Conservative treatment or no fracture	n	Total		Statistic	Outcome	Lower bound	Upper bound		Statistic (100%)	Outcome	Lower bound	Upper bound
	Present physical examination finding	True Positive (a)	17	False Positive (b)	16	33		Prevalence	0.434211	0.328608	0.546144		Prevalence	43.4211	32.8608	54.6144
	Negative physical examination finding	False Negative (c)	2	True Negative (d)	41	43		Pre-test probability	0.25	0.166288	0.35777		Pre-test probability	25	16.6288	35.777
	Total		19		57	76		Sensitivity (Sens.)	0.894737	0.686054	0.970642		Sensitivity (Sens.)	89.4737	68.6054	97.0642
								Specificity (Spec.)	0.719298	0.591696	0.819208		Specificity (Spec.)	71.9298	59.1696	81.9208
								Positive Predictive Value (PPV)	0.515152	0.352181	0.674962		Positive Predictive Value (PPV)	51.5152	35.2181	67.4962
								Negative Predictive Value (NPV)	0.953488	0.845442	0.987151		Negative Predictive Value (NPV)	95.3488	84.5442	98.7151
								Positive Likelihood Ratio (LR+)	3.1875	2.04616	4.96548		Positive Likelihood Ratio (LR+)	3.1875	2.04616	4.96548
								Negative Likelihood Ratio (LR-)	0.146341	0.0390558	0.548339		Negative Likelihood Ratio (LR-)	0.146341	0.0390558	0.548339
	Subjective malocclusion (All patients)									95% Confidence Interval					95% Confidence Interval
		Fracture with open or closed treatment	n	Conservative treatment or no fracture	n	Total		Statistic	Outcome	Lower bound	Upper bound		Statistic (100%)	Outcome	Lower bound	Upper bound
	Present physical examination finding	True Positive (a)	23	False Positive (b)	48	71		Prevalence	0.257246	0.209256	0.311902		Prevalence	25.7246	20.9256	31.1902
	Negative physical examination finding	False Negative (c)	6	True Negative (d)	199	205		Pre-test probability	0.105072	0.0741588	0.146829		Pre-test probability	10.5072	7.41588	14.6829
	Total		29		247	276		Sensitivity (Sens.)	0.793103	0.616096	0.901541		Sensitivity (Sens.)	79.3103	61.6096	90.1541
								Specificity (Spec.)	0.805668	0.751796	0.850177		Specificity (Spec.)	80.5668	75.1796	85.0177
								Positive Predictive Value (PPV)	0.323944	0.226571	0.439391		Positive Predictive Value (PPV)	32.3944	22.6571	43.9391
								Negative Predictive Value (NPV)	0.970732	0.937627	0.986519		Negative Predictive Value (NPV)	97.0732	93.7627	98.6519
								Positive Likelihood Ratio (LR+)	4.08118	2.97929	5.59061		Positive Likelihood Ratio (LR+)	4.08118	2.97929	5.59061
								Negative Likelihood Ratio (LR-)	0.256801	0.125597	0.525069		Negative Likelihood Ratio (LR-)	0.256801	0.125597	0.525069
	Objective malocclusion (Considering solitary mandibular trauma patients only)									95% Confidence Interval					95% Confidence Interval
		Fracture with open or closed treatment	n	Conservative treatment or no fracture	n	Total		Statistic	Outcome	Lower bound	Upper bound		Statistic (100%)	Outcome	Lower bound	Upper bound
	Present physical examination finding	True Positive (a)	13	False Positive (b)	9	22		Prevalence	0.289474	0.199609	0.399598		Prevalence	28.9474	19.9609	39.9598
	Negative physical examination finding	False Negative (c)	6	True Negative (d)	48	54		Pre-test probability	0.25	0.166288	0.35777		Pre-test probability	25	16.6288	35.777
	Total		19		57	76		Sensitivity (Sens.)	0.684211	0.4601	0.846358		Sensitivity (Sens.)	68.4211	46.01	84.6358
								Specificity (Spec.)	0.842105	0.726366	0.914643		Specificity (Spec.)	84.2105	72.6366	91.4643
								Positive Predictive Value (PPV)	0.590909	0.387345	0.767444		Positive Predictive Value (PPV)	59.0909	38.7345	76.7444
								Negative Predictive Value (NPV)	0.888889	0.778051	0.94807		Negative Predictive Value (NPV)	88.8889	77.8051	94.807
								Positive Likelihood Ratio (LR+)	4.33333	2.21103	8.49278		Positive Likelihood Ratio (LR+)	4.33333	2.21103	8.49278
								Negative Likelihood Ratio (LR-)	0.375	0.191631	0.733831		Negative Likelihood Ratio (LR-)	0.375	0.191631	0.733831
	Objective malocclusion (All patients)									95% Confidence Interval					95% Confidence Interval
		Fracture with open or closed treatment	n	Conservative treatment or no fracture	n	Total		Statistic	Outcome	Lower bound	Upper bound		Statistic (100%)	Outcome	Lower bound	Upper bound
	Present physical examination finding	True Positive (a)	18	False Positive (b)	24	42		Prevalence	0.153285	0.115446	0.200711		Prevalence	15.3285	11.5446	20.0711
	Negative physical examination finding	False Negative (c)	11	True Negative (d)	221	232		Pre-test probability	0.105839	0.0747077	0.147871		Pre-test probability	10.5839	7.47077	14.7871
	Total		29		245	274		Sensitivity (Sens.)	0.62069	0.440022	0.773122		Sensitivity (Sens.)	62.069	44.0022	77.3122
								Specificity (Spec.)	0.902041	0.858382	0.933286		Specificity (Spec.)	90.2041	85.8382	93.3286
								Positive Predictive Value (PPV)	0.428571	0.291174	0.57794		Positive Predictive Value (PPV)	42.8571	29.1174	57.794
								Negative Predictive Value (NPV)	0.952586	0.917106	0.973322		Negative Predictive Value (NPV)	95.2586	91.7106	97.3322
								Positive Likelihood Ratio (LR+)	6.33621	3.94158	10.1857		Positive Likelihood Ratio (LR+)	6.33621	3.94158	10.1857
								Negative Likelihood Ratio (LR-)	0.420502	0.263497	0.67106		Negative Likelihood Ratio (LR-)	0.420502	0.263497	0.67106
	Angular compression test pain									95% Confidence Interval					95% Confidence Interval
		Fracture with open or closed treatment	n	Conservative treatment or no fracture	n	Total		Statistic	Outcome	Lower bound	Upper bound		Statistic (100%)	Outcome	Lower bound	Upper bound
	Present physical examination finding	True Positive (a)	33	False Positive (b)	67	100		Prevalence	0.302115	0.25515	0.35362		Prevalence	30.2115	25.515	35.362
	Negative physical examination finding	False Negative (c)	1	True Negative (d)	230	231		Pre-test probability	0.102719	0.0744409	0.140113		Pre-test probability	10.2719	7.44409	14.0113
	Total		34		297	331		Sensitivity (Sens.)	0.970588	0.850841	0.994789		Sensitivity (Sens.)	97.0588	85.0841	99.4789
								Specificity (Spec.)	0.774411	0.723545	0.818268		Specificity (Spec.)	77.4411	72.3545	81.8268
								Positive Predictive Value (PPV)	0.33	0.24563	0.426948		Positive Predictive Value (PPV)	33	24.563	42.6948
								Negative Predictive Value (NPV)	0.995671	0.97589	0.999235		Negative Predictive Value (NPV)	99.5671	97.589	99.9235
								Positive Likelihood Ratio (LR+)	4.30246	3.45732	5.35419		Positive Likelihood Ratio (LR+)	4.30246	3.45732	5.35419
								Negative Likelihood Ratio (LR-)	0.0379795	0.005502	0.262168		Negative Likelihood Ratio (LR-)	0.0379795	0.005502	0.262168
	Axial chin pressure pain									95% Confidence Interval					95% Confidence Interval
		Fracture with open or closed treatment	n	Conservative treatment or no fracture	n	Total		Statistic	Outcome	Lower bound	Upper bound		Statistic (100%)	Outcome	Lower bound	Upper bound
	Present physical examination finding	True Positive (a)	33	False Positive (b)	53	86		Prevalence	0.266254	0.221003	0.316999		Prevalence	26.6254	22.1003	31.6999
	Negative physical examination finding	False Negative (c)	1	True Negative (d)	236	237		Pre-test probability	0.105263	0.0763093	0.143496		Pre-test probability	10.5263	7.63093	14.3496
	Total		34		289	323		Sensitivity (Sens.)	0.970588	0.850841	0.994789		Sensitivity (Sens.)	97.0588	85.0841	99.4789
								Specificity (Spec.)	0.816609	0.767938	0.856973		Specificity (Spec.)	81.6609	76.7938	85.6973
								Positive Predictive Value (PPV)	0.383721	0.288013	0.489373		Positive Predictive Value (PPV)	38.3721	28.8013	48.9373
								Negative Predictive Value (NPV)	0.995781	0.97649	0.999255		Negative Predictive Value (NPV)	99.5781	97.649	99.9255
								Positive Likelihood Ratio (LR+)	5.29245	4.12083	6.7972		Positive Likelihood Ratio (LR+)	5.29245	4.12083	6.7972
								Negative Likelihood Ratio (LR-)	0.0360169	0.00521874	0.24857		Negative Likelihood Ratio (LR-)	0.0360169	0.00521874	0.24857
	Tongue blade bite test									95% Confidence Interval					95% Confidence Interval
		Fracture with open or closed treatment	n	Conservative treatment or no fracture	n	Total		Statistic	Outcome	Lower bound	Upper bound		Statistic (100%)	Outcome	Lower bound	Upper bound
	Present physical examination finding	True Positive (a)	12	False Positive (b)	11	23		Prevalence	0.105505	0.071337	0.153335		Prevalence	10.5505	7.1337	15.3335
	Negative physical examination finding	False Negative (c)	4	True Negative (d)	191	195		Pre-test probability	0.0733945	0.0456785	0.115885		Pre-test probability	7.33945	4.56785	11.5885
	Total		16		202	218		Sensitivity (Sens.)	0.75	0.505012	0.898181		Sensitivity (Sens.)	75	50.5012	89.8181
								Specificity (Spec.)	0.945545	0.905134	0.969324		Specificity (Spec.)	94.5545	90.5134	96.9324
								Positive Predictive Value (PPV)	0.521739	0.329624	0.707631		Positive Predictive Value (PPV)	52.1739	32.9624	70.7631
								Negative Predictive Value (NPV)	0.979487	0.948452	0.991995		Negative Predictive Value (NPV)	97.9487	94.8452	99.1995
								Positive Likelihood Ratio (LR+)	13.7727	7.25856	26.133		Positive Likelihood Ratio (LR+)	13.7727	7.25856	26.133
								Negative Likelihood Ratio (LR-)	0.264398	0.113081	0.618196		Negative Likelihood Ratio (LR-)	0.264398	0.113081	0.618196

## Sheet: Midface (4)
	Anatomical region	Midface
	Outcome	Any midfacial fracture that required active intervention (including closed and open treatment)
	Method of calculation	Also considering 'not assessable' findings as a present physical examination finding
	Patient population	Also considering patients without radiological imaging as having no fracture
	Swelling									95% Confidence Interval					95% Confidence Interval
		Fracture with open or closed treatment	n	Conservative treatment or no fracture	n	Total		Statistic	Outcome	Lower bound	Upper bound		Statistic (100%)	Outcome	Lower bound	Upper bound
	Present physical examination finding	True Positive (a)	63	False Positive (b)	657	720		Prevalence	0.792079	0.764495	0.817205		Prevalence	79.2079	76.4495	81.7205
	Negative physical examination finding	False Negative (c)	13	True Negative (d)	176	189		Pre-test probability	0.0836084	0.0673188	0.103403		Pre-test probability	8.36084	6.73188	10.3403
	Total		76		833	909		Sensitivity (Sens.)	0.828947	0.729019	0.897221		Sensitivity (Sens.)	82.8947	72.9019	89.7221
								Specificity (Spec.)	0.211285	0.18492	0.2403		Specificity (Spec.)	21.1285	18.492	24.03
								Positive Predictive Value (PPV)	0.0875	0.068988	0.110391		Positive Predictive Value (PPV)	8.75	6.8988	11.0391
								Negative Predictive Value (NPV)	0.931217	0.885887	0.959366		Negative Predictive Value (NPV)	93.1217	88.5887	95.9366
								Positive Likelihood Ratio (LR+)	1.05101	0.943407	1.17088		Positive Likelihood Ratio (LR+)	1.05101	0.943407	1.17088
								Negative Likelihood Ratio (LR-)	0.809584	0.485165	1.35093		Negative Likelihood Ratio (LR-)	0.809584	0.485165	1.35093
	Laceration									95% Confidence Interval					95% Confidence Interval
		Fracture with open or closed treatment	n	Conservative treatment or no fracture	n	Total		Statistic	Outcome	Lower bound	Upper bound		Statistic (100%)	Outcome	Lower bound	Upper bound
	Present physical examination finding	True Positive (a)	38	False Positive (b)	465	503		Prevalence	0.553355	0.520879	0.585382		Prevalence	55.3355	52.0879	58.5382
	Negative physical examination finding	False Negative (c)	38	True Negative (d)	368	406		Pre-test probability	0.0836084	0.0673188	0.103403		Pre-test probability	8.36084	6.73188	10.3403
	Total		76		833	909		Sensitivity (Sens.)	0.5	0.390324	0.609676		Sensitivity (Sens.)	50	39.0324	60.9676
								Specificity (Spec.)	0.441777	0.408396	0.475692		Specificity (Spec.)	44.1777	40.8396	47.5692
								Positive Predictive Value (PPV)	0.0755467	0.0555325	0.101995		Positive Predictive Value (PPV)	7.55467	5.55325	10.1995
								Negative Predictive Value (NPV)	0.906404	0.874139	0.93105		Negative Predictive Value (NPV)	90.6404	87.4139	93.105
								Positive Likelihood Ratio (LR+)	0.895699	0.709671	1.13049		Positive Likelihood Ratio (LR+)	0.895699	0.709671	1.13049
								Negative Likelihood Ratio (LR-)	1.13179	0.892588	1.4351		Negative Likelihood Ratio (LR-)	1.13179	0.892588	1.4351
	Facial depression									95% Confidence Interval					95% Confidence Interval
		Fracture with open or closed treatment	n	Conservative treatment or no fracture	n	Total		Statistic	Outcome	Lower bound	Upper bound		Statistic (100%)	Outcome	Lower bound	Upper bound
	Present physical examination finding	True Positive (a)	26	False Positive (b)	46	72		Prevalence	0.0794702	0.0635814	0.0989102		Prevalence	7.94702	6.35814	9.89102
	Negative physical examination finding	False Negative (c)	48	True Negative (d)	786	834		Pre-test probability	0.0816777	0.0655605	0.101327		Pre-test probability	8.16777	6.55605	10.1327
	Total		74		832	906		Sensitivity (Sens.)	0.351351	0.25238	0.464994		Sensitivity (Sens.)	35.1351	25.238	46.4994
								Specificity (Spec.)	0.944712	0.927039	0.958296		Specificity (Spec.)	94.4712	92.7039	95.8296
								Positive Predictive Value (PPV)	0.361111	0.259815	0.476477		Positive Predictive Value (PPV)	36.1111	25.9815	47.6477
								Negative Predictive Value (NPV)	0.942446	0.924517	0.956318		Negative Predictive Value (NPV)	94.2446	92.4517	95.6318
								Positive Likelihood Ratio (LR+)	6.35488	4.18375	9.65269		Positive Likelihood Ratio (LR+)	6.35488	4.18375	9.65269
								Negative Likelihood Ratio (LR-)	0.68661	0.580142	0.812617		Negative Likelihood Ratio (LR-)	0.68661	0.580142	0.812617
	Peri-orbital hematoma									95% Confidence Interval					95% Confidence Interval
		Fracture with open or closed treatment	n	Conservative treatment or no fracture	n	Total		Statistic	Outcome	Lower bound	Upper bound		Statistic (100%)	Outcome	Lower bound	Upper bound
	Present physical examination finding	True Positive (a)	38	False Positive (b)	346	384		Prevalence	0.422442	0.390723	0.454814		Prevalence	42.2442	39.0723	45.4814
	Negative physical examination finding	False Negative (c)	38	True Negative (d)	487	525		Pre-test probability	0.0836084	0.0673188	0.103403		Pre-test probability	8.36084	6.73188	10.3403
	Total		76		833	909		Sensitivity (Sens.)	0.5	0.390324	0.609676		Sensitivity (Sens.)	50	39.0324	60.9676
								Specificity (Spec.)	0.584634	0.550855	0.617636		Specificity (Spec.)	58.4634	55.0855	61.7636
								Positive Predictive Value (PPV)	0.0989583	0.0729478	0.132914		Positive Predictive Value (PPV)	9.89583	7.29478	13.2914
								Negative Predictive Value (NPV)	0.927619	0.902211	0.946815		Negative Predictive Value (NPV)	92.7619	90.2211	94.6815
								Positive Likelihood Ratio (LR+)	1.20376	0.94802	1.52848		Positive Likelihood Ratio (LR+)	1.20376	0.94802	1.52848
								Negative Likelihood Ratio (LR-)	0.855236	0.678156	1.07855		Negative Likelihood Ratio (LR-)	0.855236	0.678156	1.07855
	Raccoon eyes									95% Confidence Interval					95% Confidence Interval
		Fracture with open or closed treatment	n	Conservative treatment or no fracture	n	Total		Statistic	Outcome	Lower bound	Upper bound		Statistic (100%)	Outcome	Lower bound	Upper bound
	Present physical examination finding	True Positive (a)	7	False Positive (b)	48	55		Prevalence	0.0607064	0.0469343	0.0781881		Prevalence	6.07064	4.69343	7.81881
	Negative physical examination finding	False Negative (c)	67	True Negative (d)	784	851		Pre-test probability	0.0816777	0.0655605	0.101327		Pre-test probability	8.16777	6.55605	10.1327
	Total		74		832	906		Sensitivity (Sens.)	0.0945946	0.0465793	0.182625		Sensitivity (Sens.)	9.45946	4.65793	18.2625
								Specificity (Spec.)	0.942308	0.924338	0.956212		Specificity (Spec.)	94.2308	92.4338	95.6212
								Positive Predictive Value (PPV)	0.127273	0.0630413	0.240173		Positive Predictive Value (PPV)	12.7273	6.30413	24.0173
								Negative Predictive Value (NPV)	0.921269	0.901223	0.937529		Negative Predictive Value (NPV)	92.1269	90.1223	93.7529
								Positive Likelihood Ratio (LR+)	1.63964	0.769488	3.49378		Positive Likelihood Ratio (LR+)	1.63964	0.769488	3.49378
								Negative Likelihood Ratio (LR-)	0.960838	0.890929	1.03623		Negative Likelihood Ratio (LR-)	0.960838	0.890929	1.03623
	Epistaxis									95% Confidence Interval					95% Confidence Interval
		Fracture with open or closed treatment	n	Conservative treatment or no fracture	n	Total		Statistic	Outcome	Lower bound	Upper bound		Statistic (100%)	Outcome	Lower bound	Upper bound
	Present physical examination finding	True Positive (a)	51	False Positive (b)	279	330		Prevalence	0.363837	0.333161	0.395661		Prevalence	36.3837	33.3161	39.5661
	Negative physical examination finding	False Negative (c)	24	True Negative (d)	553	577		Pre-test probability	0.0826902	0.0664776	0.102423		Pre-test probability	8.26902	6.64776	10.2423
	Total		75		832	907		Sensitivity (Sens.)	0.68	0.567887	0.774572		Sensitivity (Sens.)	68	56.7887	77.4572
								Specificity (Spec.)	0.664663	0.631891	0.695922		Specificity (Spec.)	66.4663	63.1891	69.5922
								Positive Predictive Value (PPV)	0.154545	0.119542	0.1975		Positive Predictive Value (PPV)	15.4545	11.9542	19.75
								Negative Predictive Value (NPV)	0.958406	0.938856	0.971892		Negative Predictive Value (NPV)	95.8406	93.8856	97.1892
								Positive Likelihood Ratio (LR+)	2.02781	1.68978	2.43348		Positive Likelihood Ratio (LR+)	2.02781	1.68978	2.43348
								Negative Likelihood Ratio (LR-)	0.481447	0.344939	0.671977		Negative Likelihood Ratio (LR-)	0.481447	0.344939	0.671977
	Subconjunctival hemorrhage									95% Confidence Interval					95% Confidence Interval
		Fracture with open or closed treatment	n	Conservative treatment or no fracture	n	Total		Statistic	Outcome	Lower bound	Upper bound		Statistic (100%)	Outcome	Lower bound	Upper bound
	Present physical examination finding	True Positive (a)	16	False Positive (b)	95	111		Prevalence	0.122788	0.102975	0.145793		Prevalence	12.2788	10.2975	14.5793
	Negative physical examination finding	False Negative (c)	58	True Negative (d)	735	793		Pre-test probability	0.0818584	0.0657067	0.101549		Pre-test probability	8.18584	6.57067	10.1549
	Total		74		830	904		Sensitivity (Sens.)	0.216216	0.137703	0.322739		Sensitivity (Sens.)	21.6216	13.7703	32.2739
								Specificity (Spec.)	0.885542	0.862084	0.905448		Specificity (Spec.)	88.5542	86.2084	90.5448
								Positive Predictive Value (PPV)	0.144144	0.0907144	0.221382		Positive Predictive Value (PPV)	14.4144	9.07144	22.1382
								Negative Predictive Value (NPV)	0.92686	0.906607	0.942997		Negative Predictive Value (NPV)	92.686	90.6607	94.2997
								Positive Likelihood Ratio (LR+)	1.88905	1.17679	3.0324		Positive Likelihood Ratio (LR+)	1.88905	1.17679	3.0324
								Negative Likelihood Ratio (LR-)	0.885089	0.783322	1.00008		Negative Likelihood Ratio (LR-)	0.885089	0.783322	1.00008
	Ocular movement limitation									95% Confidence Interval					95% Confidence Interval
		Fracture with open or closed treatment	n	Conservative treatment or no fracture	n	Total		Statistic	Outcome	Lower bound	Upper bound		Statistic (100%)	Outcome	Lower bound	Upper bound
	Present physical examination finding	True Positive (a)	14	False Positive (b)	65	79		Prevalence	0.0871003	0.0704463	0.107237		Prevalence	8.71003	7.04463	10.7237
	Negative physical examination finding	False Negative (c)	62	True Negative (d)	766	828		Pre-test probability	0.0837927	0.0674684	0.103628		Pre-test probability	8.37927	6.74684	10.3628
	Total		76		831	907		Sensitivity (Sens.)	0.184211	0.113025	0.285785		Sensitivity (Sens.)	18.4211	11.3025	28.5785
								Specificity (Spec.)	0.921781	0.901522	0.938158		Specificity (Spec.)	92.1781	90.1522	93.8158
								Positive Predictive Value (PPV)	0.177215	0.108603	0.275764		Positive Predictive Value (PPV)	17.7215	10.8603	27.5764
								Negative Predictive Value (NPV)	0.925121	0.905164	0.941151		Negative Predictive Value (NPV)	92.5121	90.5164	94.1151
								Positive Likelihood Ratio (LR+)	2.35506	1.38957	3.99138		Positive Likelihood Ratio (LR+)	2.35506	1.38957	3.99138
								Negative Likelihood Ratio (LR-)	0.885014	0.793892	0.986596		Negative Likelihood Ratio (LR-)	0.885014	0.793892	0.986596
	Diplopia									95% Confidence Interval					95% Confidence Interval
		Fracture with open or closed treatment	n	Conservative treatment or no fracture	n	Total		Statistic	Outcome	Lower bound	Upper bound		Statistic (100%)	Outcome	Lower bound	Upper bound
	Present physical examination finding	True Positive (a)	17	False Positive (b)	75	92		Prevalence	0.101433	0.0834359	0.122793		Prevalence	10.1433	8.34359	12.2793
	Negative physical examination finding	False Negative (c)	59	True Negative (d)	756	815		Pre-test probability	0.0837927	0.0674684	0.103628		Pre-test probability	8.37927	6.74684	10.3628
	Total		76		831	907		Sensitivity (Sens.)	0.223684	0.144611	0.329348		Sensitivity (Sens.)	22.3684	14.4611	32.9348
								Specificity (Spec.)	0.909747	0.888333	0.927391		Specificity (Spec.)	90.9747	88.8333	92.7391
								Positive Predictive Value (PPV)	0.184783	0.118692	0.276142		Positive Predictive Value (PPV)	18.4783	11.8692	27.6142
								Negative Predictive Value (NPV)	0.927607	0.907739	0.943464		Negative Predictive Value (NPV)	92.7607	90.7739	94.3464
								Positive Likelihood Ratio (LR+)	2.47842	1.54716	3.97021		Positive Likelihood Ratio (LR+)	2.47842	1.54716	3.97021
								Negative Likelihood Ratio (LR-)	0.853331	0.754895	0.964603		Negative Likelihood Ratio (LR-)	0.853331	0.754895	0.964603
	Infra-orbital nerve paresthesia									95% Confidence Interval					95% Confidence Interval
		Fracture with open or closed treatment	n	Conservative treatment or no fracture	n	Total		Statistic	Outcome	Lower bound	Upper bound		Statistic (100%)	Outcome	Lower bound	Upper bound
	Present physical examination finding	True Positive (a)	22	False Positive (b)	112	134		Prevalence	0.148066	0.126415	0.172693		Prevalence	14.8066	12.6415	17.2693
	Negative physical examination finding	False Negative (c)	54	True Negative (d)	717	771		Pre-test probability	0.0839779	0.0676187	0.103854		Pre-test probability	8.39779	6.76187	10.3854
	Total		76		829	905		Sensitivity (Sens.)	0.289474	0.199609	0.399598		Sensitivity (Sens.)	28.9474	19.9609	39.9598
								Specificity (Spec.)	0.864897	0.839937	0.886491		Specificity (Spec.)	86.4897	83.9937	88.6491
								Positive Predictive Value (PPV)	0.164179	0.110992	0.236084		Positive Predictive Value (PPV)	16.4179	11.0992	23.6084
								Negative Predictive Value (NPV)	0.929961	0.909733	0.945926		Negative Predictive Value (NPV)	92.9961	90.9733	94.5926
								Positive Likelihood Ratio (LR+)	2.14262	1.44764	3.17124		Positive Likelihood Ratio (LR+)	2.14262	1.44764	3.17124
								Negative Likelihood Ratio (LR-)	0.821515	0.709916	0.950658		Negative Likelihood Ratio (LR-)	0.821515	0.709916	0.950658
	Subjective malocclusion (Considering solitary midfacial trauma patients only)									95% Confidence Interval					95% Confidence Interval
		Fracture with open or closed treatment	n	Conservative treatment or no fracture	n	Total		Statistic	Outcome	Lower bound	Upper bound		Statistic (100%)	Outcome	Lower bound	Upper bound
	Present physical examination finding	True Positive (a)		False Positive (b)		0		Prevalence	#DIV/0!	#DIV/0!	#DIV/0!		Prevalence	#DIV/0!	#DIV/0!	#DIV/0!
	Negative physical examination finding	False Negative (c)		True Negative (d)		0		Pre-test probability	#DIV/0!	#DIV/0!	#DIV/0!		Pre-test probability	#DIV/0!	#DIV/0!	#DIV/0!
	Total		0		0	0		Sensitivity (Sens.)	#DIV/0!	#DIV/0!	#DIV/0!		Sensitivity (Sens.)	#DIV/0!	#DIV/0!	#DIV/0!
								Specificity (Spec.)	#DIV/0!	#DIV/0!	#DIV/0!		Specificity (Spec.)	#DIV/0!	#DIV/0!	#DIV/0!
								Positive Predictive Value (PPV)	#DIV/0!	#DIV/0!	#DIV/0!		Positive Predictive Value (PPV)	#DIV/0!	#DIV/0!	#DIV/0!
								Negative Predictive Value (NPV)	#DIV/0!	#DIV/0!	#DIV/0!		Negative Predictive Value (NPV)	#DIV/0!	#DIV/0!	#DIV/0!
								Positive Likelihood Ratio (LR+)	#DIV/0!	#DIV/0!	#DIV/0!		Positive Likelihood Ratio (LR+)	#DIV/0!	#DIV/0!	#DIV/0!
								Negative Likelihood Ratio (LR-)	#DIV/0!	#DIV/0!	#DIV/0!		Negative Likelihood Ratio (LR-)	#DIV/0!	#DIV/0!	#DIV/0!
	Subjective malocclusion (All patients)									95% Confidence Interval					95% Confidence Interval
		Fracture with open or closed treatment	n	Conservative treatment or no fracture	n	Total		Statistic	Outcome	Lower bound	Upper bound		Statistic (100%)	Outcome	Lower bound	Upper bound
	Present physical examination finding	True Positive (a)	32	False Positive (b)	280	312		Prevalence	0.343991	0.313792	0.375507		Prevalence	34.3991	31.3792	37.5507
	Negative physical examination finding	False Negative (c)	44	True Negative (d)	551	595		Pre-test probability	0.0837927	0.0674684	0.103628		Pre-test probability	8.37927	6.74684	10.3628
	Total		76		831	907		Sensitivity (Sens.)	0.421053	0.316484	0.533218		Sensitivity (Sens.)	42.1053	31.6484	53.3218
								Specificity (Spec.)	0.663057	0.630234	0.694378		Specificity (Spec.)	66.3057	63.0234	69.4378
								Positive Predictive Value (PPV)	0.102564	0.0735911	0.141205		Positive Predictive Value (PPV)	10.2564	7.35911	14.1205
								Negative Predictive Value (NPV)	0.92605	0.90218	0.944454		Negative Predictive Value (NPV)	92.605	90.218	94.4454
								Positive Likelihood Ratio (LR+)	1.24962	0.944109	1.654		Positive Likelihood Ratio (LR+)	1.24962	0.944109	1.654
								Negative Likelihood Ratio (LR-)	0.873149	0.716474	1.06409		Negative Likelihood Ratio (LR-)	0.873149	0.716474	1.06409
	Objective malocclusion (Considering solitary midfacial trauma patients only)									95% Confidence Interval					95% Confidence Interval
		Fracture with open or closed treatment	n	Conservative treatment or no fracture	n	Total		Statistic	Outcome	Lower bound	Upper bound		Statistic (100%)	Outcome	Lower bound	Upper bound
	Present physical examination finding	True Positive (a)		False Positive (b)		0		Prevalence	#DIV/0!	#DIV/0!	#DIV/0!		Prevalence	#DIV/0!	#DIV/0!	#DIV/0!
	Negative physical examination finding	False Negative (c)		True Negative (d)		0		Pre-test probability	#DIV/0!	#DIV/0!	#DIV/0!		Pre-test probability	#DIV/0!	#DIV/0!	#DIV/0!
	Total		0		0	0		Sensitivity (Sens.)	#DIV/0!	#DIV/0!	#DIV/0!		Sensitivity (Sens.)	#DIV/0!	#DIV/0!	#DIV/0!
								Specificity (Spec.)	#DIV/0!	#DIV/0!	#DIV/0!		Specificity (Spec.)	#DIV/0!	#DIV/0!	#DIV/0!
								Positive Predictive Value (PPV)	#DIV/0!	#DIV/0!	#DIV/0!		Positive Predictive Value (PPV)	#DIV/0!	#DIV/0!	#DIV/0!
								Negative Predictive Value (NPV)	#DIV/0!	#DIV/0!	#DIV/0!		Negative Predictive Value (NPV)	#DIV/0!	#DIV/0!	#DIV/0!
								Positive Likelihood Ratio (LR+)	#DIV/0!	#DIV/0!	#DIV/0!		Positive Likelihood Ratio (LR+)	#DIV/0!	#DIV/0!	#DIV/0!
								Negative Likelihood Ratio (LR-)	#DIV/0!	#DIV/0!	#DIV/0!		Negative Likelihood Ratio (LR-)	#DIV/0!	#DIV/0!	#DIV/0!
	Objective malocclusion (All patients)									95% Confidence Interval					95% Confidence Interval
		Fracture with open or closed treatment	n	Conservative treatment or no fracture	n	Total		Statistic	Outcome	Lower bound	Upper bound		Statistic (100%)	Outcome	Lower bound	Upper bound
	Present physical examination finding	True Positive (a)	28	False Positive (b)	251	279		Prevalence	0.308628	0.279379	0.339498		Prevalence	30.8628	27.9379	33.9498
	Negative physical examination finding	False Negative (c)	48	True Negative (d)	577	625		Pre-test probability	0.0840708	0.0676941	0.103968		Pre-test probability	8.40708	6.76941	10.3968
	Total		76		828	904		Sensitivity (Sens.)	0.368421	0.268753	0.480751		Sensitivity (Sens.)	36.8421	26.8753	48.0751
								Specificity (Spec.)	0.69686	0.664703	0.727198		Specificity (Spec.)	69.686	66.4703	72.7198
								Positive Predictive Value (PPV)	0.100358	0.0703499	0.141223		Positive Predictive Value (PPV)	10.0358	7.03499	14.1223
								Negative Predictive Value (NPV)	0.9232	0.899643	0.941587		Negative Predictive Value (NPV)	92.32	89.9643	94.1587
								Positive Likelihood Ratio (LR+)	1.21535	0.88965	1.66029		Positive Likelihood Ratio (LR+)	1.21535	0.88965	1.66029
								Negative Likelihood Ratio (LR-)	0.906321	0.758922	1.08235		Negative Likelihood Ratio (LR-)	0.906321	0.758922	1.08235
	Tooth mobility or avulsion									95% Confidence Interval					95% Confidence Interval
		Fracture with open or closed treatment	n	Conservative treatment or no fracture	n	Total		Statistic	Outcome	Lower bound	Upper bound		Statistic (100%)	Outcome	Lower bound	Upper bound
	Present physical examination finding	True Positive (a)	18	False Positive (b)	54	72		Prevalence	0.0794702	0.0635814	0.0989102		Prevalence	7.94702	6.35814	9.89102
	Negative physical examination finding	False Negative (c)	58	True Negative (d)	776	834		Pre-test probability	0.0838852	0.0675435	0.103741		Pre-test probability	8.38852	6.75435	10.3741
	Total		76		830	906		Sensitivity (Sens.)	0.236842	0.155392	0.343616		Sensitivity (Sens.)	23.6842	15.5392	34.3616
								Specificity (Spec.)	0.93494	0.916076	0.949796		Specificity (Spec.)	93.494	91.6076	94.9796
								Positive Predictive Value (PPV)	0.25	0.164389	0.360937		Positive Predictive Value (PPV)	25	16.4389	36.0937
								Negative Predictive Value (NPV)	0.930456	0.911144	0.945819		Negative Predictive Value (NPV)	93.0456	91.1144	94.5819
								Positive Likelihood Ratio (LR+)	3.64035	2.25497	5.87687		Positive Likelihood Ratio (LR+)	3.64035	2.25497	5.87687
								Negative Likelihood Ratio (LR-)	0.816264	0.719251	0.926362		Negative Likelihood Ratio (LR-)	0.816264	0.719251	0.926362
	Palpable step-off									95% Confidence Interval					95% Confidence Interval
		Fracture with open or closed treatment	n	Conservative treatment or no fracture	n	Total		Statistic	Outcome	Lower bound	Upper bound		Statistic (100%)	Outcome	Lower bound	Upper bound
	Present physical examination finding	True Positive (a)	29	False Positive (b)	74	103		Prevalence	0.114064	0.0949444	0.136454		Prevalence	11.4064	9.49444	13.6454
	Negative physical examination finding	False Negative (c)	46	True Negative (d)	754	800		Pre-test probability	0.0830565	0.0667744	0.102871		Pre-test probability	8.30565	6.67744	10.2871
	Total		75		828	903		Sensitivity (Sens.)	0.386667	0.28455	0.499827		Sensitivity (Sens.)	38.6667	28.455	49.9827
								Specificity (Spec.)	0.910628	0.889252	0.928211		Specificity (Spec.)	91.0628	88.9252	92.8211
								Positive Predictive Value (PPV)	0.281553	0.203764	0.375052		Positive Predictive Value (PPV)	28.1553	20.3764	37.5052
								Negative Predictive Value (NPV)	0.9425	0.924154	0.956617		Negative Predictive Value (NPV)	94.25	92.4154	95.6617
								Positive Likelihood Ratio (LR+)	4.32649	3.02302	6.19198		Positive Likelihood Ratio (LR+)	4.32649	3.02302	6.19198
								Negative Likelihood Ratio (LR-)	0.673528	0.562037	0.807135		Negative Likelihood Ratio (LR-)	0.673528	0.562037	0.807135
	Maxillary mobility									95% Confidence Interval					95% Confidence Interval
		Fracture with open or closed treatment	n	Conservative treatment or no fracture	n	Total		Statistic	Outcome	Lower bound	Upper bound		Statistic (100%)	Outcome	Lower bound	Upper bound
	Present physical examination finding	True Positive (a)	16	False Positive (b)	62	78		Prevalence	0.0871508	0.0703916	0.107439		Prevalence	8.71508	7.03916	10.7439
	Negative physical examination finding	False Negative (c)	57	True Negative (d)	760	817		Pre-test probability	0.0815642	0.0653702	0.101335		Pre-test probability	8.15642	6.53702	10.1335
	Total		73		822	895		Sensitivity (Sens.)	0.219178	0.13966	0.326775		Sensitivity (Sens.)	21.9178	13.966	32.6775
								Specificity (Spec.)	0.924574	0.90448	0.940718		Specificity (Spec.)	92.4574	90.448	94.0718
								Positive Predictive Value (PPV)	0.205128	0.130397	0.307542		Positive Predictive Value (PPV)	20.5128	13.0397	30.7542
								Negative Predictive Value (NPV)	0.930233	0.910675	0.945763		Negative Predictive Value (NPV)	93.0233	91.0675	94.5763
								Positive Likelihood Ratio (LR+)	2.90588	1.77181	4.76583		Positive Likelihood Ratio (LR+)	2.90588	1.77181	4.76583
								Negative Likelihood Ratio (LR-)	0.844521	0.746706	0.955149		Negative Likelihood Ratio (LR-)	0.844521	0.746706	0.955149

## Sheet: Mandible (4)
	Anatomical region	Mandible
	Outcome	Any mandibular fracture that required active intervention (including closed and open treatment)
	Method of calculation	Also considering 'not assessable' findings as a present physical examination finding
	Patient population	Also considering patients without radiological imaging as having no fracture
	Swelling									95% Confidence Interval					95% Confidence Interval
		Fracture with open or closed treatment	n	Conservative treatment or no fracture	n	Total		Statistic	Outcome	Lower bound	Upper bound		Statistic (100%)	Outcome	Lower bound	Upper bound
	Present physical examination finding	True Positive (a)	25	False Positive (b)	95	120		Prevalence	0.345821	0.29771	0.397309		Prevalence	34.5821	29.771	39.7309
	Negative physical examination finding	False Negative (c)	12	True Negative (d)	215	227		Pre-test probability	0.106628	0.0783533	0.143518		Pre-test probability	10.6628	7.83533	14.3518
	Total		37		310	347		Sensitivity (Sens.)	0.675676	0.514634	0.803669		Sensitivity (Sens.)	67.5676	51.4634	80.3669
								Specificity (Spec.)	0.693548	0.640118	0.74224		Specificity (Spec.)	69.3548	64.0118	74.224
								Positive Predictive Value (PPV)	0.208333	0.145283	0.289478		Positive Predictive Value (PPV)	20.8333	14.5283	28.9478
								Negative Predictive Value (NPV)	0.947137	0.909886	0.969505		Negative Predictive Value (NPV)	94.7137	90.9886	96.9505
								Positive Likelihood Ratio (LR+)	2.20484	1.66792	2.91459		Positive Likelihood Ratio (LR+)	2.20484	1.66792	2.91459
								Negative Likelihood Ratio (LR-)	0.46763	0.291996	0.748908		Negative Likelihood Ratio (LR-)	0.46763	0.291996	0.748908
	Extra-oral laceration									95% Confidence Interval					95% Confidence Interval
		Fracture with open or closed treatment	n	Conservative treatment or no fracture	n	Total		Statistic	Outcome	Lower bound	Upper bound		Statistic (100%)	Outcome	Lower bound	Upper bound
	Present physical examination finding	True Positive (a)	19	False Positive (b)	100	119		Prevalence	0.342939	0.294957	0.394361		Prevalence	34.2939	29.4957	39.4361
	Negative physical examination finding	False Negative (c)	18	True Negative (d)	210	228		Pre-test probability	0.106628	0.0783533	0.143518		Pre-test probability	10.6628	7.83533	14.3518
	Total		37		310	347		Sensitivity (Sens.)	0.513514	0.358946	0.665538		Sensitivity (Sens.)	51.3514	35.8946	66.5538
								Specificity (Spec.)	0.677419	0.623483	0.727012		Specificity (Spec.)	67.7419	62.3483	72.7012
								Positive Predictive Value (PPV)	0.159664	0.104663	0.235952		Positive Predictive Value (PPV)	15.9664	10.4663	23.5952
								Negative Predictive Value (NPV)	0.921053	0.87867	0.949481		Negative Predictive Value (NPV)	92.1053	87.867	94.9481
								Positive Likelihood Ratio (LR+)	1.59189	1.11878	2.26507		Positive Likelihood Ratio (LR+)	1.59189	1.11878	2.26507
								Negative Likelihood Ratio (LR-)	0.718147	0.511234	1.0088		Negative Likelihood Ratio (LR-)	0.718147	0.511234	1.0088
	Jaw movement pain									95% Confidence Interval					95% Confidence Interval
		Fracture with open or closed treatment	n	Conservative treatment or no fracture	n	Total		Statistic	Outcome	Lower bound	Upper bound		Statistic (100%)	Outcome	Lower bound	Upper bound
	Present physical examination finding	True Positive (a)	37	False Positive (b)	110	147		Prevalence	0.424855	0.373874	0.477487		Prevalence	42.4855	37.3874	47.7487
	Negative physical examination finding	False Negative (c)	0	True Negative (d)	199	199		Pre-test probability	0.106936	0.0785827	0.143923		Pre-test probability	10.6936	7.85827	14.3923
	Total		37		309	346		Sensitivity (Sens.)	1	0.905939	1		Sensitivity (Sens.)	100	90.5939	100
								Specificity (Spec.)	0.644013	0.589156	0.695333		Specificity (Spec.)	64.4013	58.9156	69.5333
								Positive Predictive Value (PPV)	0.251701	0.188477	0.327571		Positive Predictive Value (PPV)	25.1701	18.8477	32.7571
								Negative Predictive Value (NPV)	1	0.981061	1		Negative Predictive Value (NPV)	100	98.1061	100
								Positive Likelihood Ratio (LR+)	2.80909	2.41788	3.2636		Positive Likelihood Ratio (LR+)	2.80909	2.41788	3.2636
								Negative Likelihood Ratio (LR-)	0	#NUM!	#NUM!		Negative Likelihood Ratio (LR-)	0	#NUM!	#NUM!
	Mouth opening limitation									95% Confidence Interval					95% Confidence Interval
		Fracture with open or closed treatment	n	Conservative treatment or no fracture	n	Total		Statistic	Outcome	Lower bound	Upper bound		Statistic (100%)	Outcome	Lower bound	Upper bound
	Present physical examination finding	True Positive (a)	33	False Positive (b)	68	101		Prevalence	0.291908	0.246496	0.341889		Prevalence	29.1908	24.6496	34.1889
	Negative physical examination finding	False Negative (c)	4	True Negative (d)	241	245		Pre-test probability	0.106936	0.0785827	0.143923		Pre-test probability	10.6936	7.85827	14.3923
	Total		37		309	346		Sensitivity (Sens.)	0.891892	0.752912	0.957149		Sensitivity (Sens.)	89.1892	75.2912	95.7149
								Specificity (Spec.)	0.779935	0.73046	0.822535		Specificity (Spec.)	77.9935	73.046	82.2535
								Positive Predictive Value (PPV)	0.326733	0.243077	0.423086		Positive Predictive Value (PPV)	32.6733	24.3077	42.3086
								Negative Predictive Value (NPV)	0.983673	0.95878	0.993633		Negative Predictive Value (NPV)	98.3673	95.878	99.3633
								Positive Likelihood Ratio (LR+)	4.05286	3.19446	5.14193		Positive Likelihood Ratio (LR+)	4.05286	3.19446	5.14193
								Negative Likelihood Ratio (LR-)	0.138612	0.0548318	0.350402		Negative Likelihood Ratio (LR-)	0.138612	0.0548318	0.350402
	Inferior alveolar nerve paresthesia									95% Confidence Interval					95% Confidence Interval
		Fracture with open or closed treatment	n	Conservative treatment or no fracture	n	Total		Statistic	Outcome	Lower bound	Upper bound		Statistic (100%)	Outcome	Lower bound	Upper bound
	Present physical examination finding	True Positive (a)	7	False Positive (b)	20	27		Prevalence	0.0791789	0.0549843	0.11275		Prevalence	7.91789	5.49843	11.275
	Negative physical examination finding	False Negative (c)	30	True Negative (d)	284	314		Pre-test probability	0.108504	0.0797504	0.145981		Pre-test probability	10.8504	7.97504	14.5981
	Total		37		304	341		Sensitivity (Sens.)	0.189189	0.0947986	0.34205		Sensitivity (Sens.)	18.9189	9.47986	34.205
								Specificity (Spec.)	0.934211	0.900572	0.957012		Specificity (Spec.)	93.4211	90.0572	95.7012
								Positive Predictive Value (PPV)	0.259259	0.131702	0.446789		Positive Predictive Value (PPV)	25.9259	13.1702	44.6789
								Negative Predictive Value (NPV)	0.904459	0.866885	0.932255		Negative Predictive Value (NPV)	90.4459	86.6885	93.2255
								Positive Likelihood Ratio (LR+)	2.87568	1.30485	6.33752		Positive Likelihood Ratio (LR+)	2.87568	1.30485	6.33752
								Negative Likelihood Ratio (LR-)	0.86791	0.740709	1.01696		Negative Likelihood Ratio (LR-)	0.86791	0.740709	1.01696
	Intra-oral hematoma									95% Confidence Interval					95% Confidence Interval
		Fracture with open or closed treatment	n	Conservative treatment or no fracture	n	Total		Statistic	Outcome	Lower bound	Upper bound		Statistic (100%)	Outcome	Lower bound	Upper bound
	Present physical examination finding	True Positive (a)	18	False Positive (b)	35	53		Prevalence	0.154971	0.120471	0.197135		Prevalence	15.4971	12.0471	19.7135
	Negative physical examination finding	False Negative (c)	18	True Negative (d)	271	289		Pre-test probability	0.105263	0.0770073	0.142288		Pre-test probability	10.5263	7.70073	14.2288
	Total		36		306	342		Sensitivity (Sens.)	0.5	0.344741	0.655259		Sensitivity (Sens.)	50	34.4741	65.5259
								Specificity (Spec.)	0.885621	0.84508	0.9166		Specificity (Spec.)	88.5621	84.508	91.66
								Positive Predictive Value (PPV)	0.339623	0.226869	0.474055		Positive Predictive Value (PPV)	33.9623	22.6869	47.4055
								Negative Predictive Value (NPV)	0.937716	0.903705	0.960243		Negative Predictive Value (NPV)	93.7716	90.3705	96.0243
								Positive Likelihood Ratio (LR+)	4.37143	2.78297	6.86655		Positive Likelihood Ratio (LR+)	4.37143	2.78297	6.86655
								Negative Likelihood Ratio (LR-)	0.564576	0.406236	0.784631		Negative Likelihood Ratio (LR-)	0.564576	0.406236	0.784631
	Intra-oral laceration									95% Confidence Interval					95% Confidence Interval
		Fracture with open or closed treatment	n	Conservative treatment or no fracture	n	Total		Statistic	Outcome	Lower bound	Upper bound		Statistic (100%)	Outcome	Lower bound	Upper bound
	Present physical examination finding	True Positive (a)	22	False Positive (b)	59	81		Prevalence	0.235465	0.193702	0.283071		Prevalence	23.5465	19.3702	28.3071
	Negative physical examination finding	False Negative (c)	14	True Negative (d)	249	263		Pre-test probability	0.104651	0.0765538	0.141481		Pre-test probability	10.4651	7.65538	14.1481
	Total		36		308	344		Sensitivity (Sens.)	0.611111	0.448642	0.752153		Sensitivity (Sens.)	61.1111	44.8642	75.2153
								Specificity (Spec.)	0.808442	0.760799	0.848485		Specificity (Spec.)	80.8442	76.0799	84.8485
								Positive Predictive Value (PPV)	0.271605	0.186737	0.377156		Positive Predictive Value (PPV)	27.1605	18.6737	37.7156
								Negative Predictive Value (NPV)	0.946768	0.912643	0.96803		Negative Predictive Value (NPV)	94.6768	91.2643	96.803
								Positive Likelihood Ratio (LR+)	3.19021	2.25441	4.51445		Positive Likelihood Ratio (LR+)	3.19021	2.25441	4.51445
								Negative Likelihood Ratio (LR-)	0.481035	0.318254	0.727076		Negative Likelihood Ratio (LR-)	0.481035	0.318254	0.727076
	Palpable step-off									95% Confidence Interval					95% Confidence Interval
		Fracture with open or closed treatment	n	Conservative treatment or no fracture	n	Total		Statistic	Outcome	Lower bound	Upper bound		Statistic (100%)	Outcome	Lower bound	Upper bound
	Present physical examination finding	True Positive (a)	18	False Positive (b)	10	28		Prevalence	0.0813953	0.0569127	0.115124		Prevalence	8.13953	5.69127	11.5124
	Negative physical examination finding	False Negative (c)	19	True Negative (d)	297	316		Pre-test probability	0.107558	0.0790457	0.144739		Pre-test probability	10.7558	7.90457	14.4739
	Total		37		307	344		Sensitivity (Sens.)	0.486486	0.334462	0.641054		Sensitivity (Sens.)	48.6486	33.4462	64.1054
								Specificity (Spec.)	0.967427	0.941087	0.982213		Specificity (Spec.)	96.7427	94.1087	98.2213
								Positive Predictive Value (PPV)	0.642857	0.4583	0.792944		Positive Predictive Value (PPV)	64.2857	45.83	79.2944
								Negative Predictive Value (NPV)	0.939873	0.908007	0.961173		Negative Predictive Value (NPV)	93.9873	90.8007	96.1173
								Positive Likelihood Ratio (LR+)	14.9351	7.46332	29.8873		Positive Likelihood Ratio (LR+)	14.9351	7.46332	29.8873
								Negative Likelihood Ratio (LR-)	0.530804	0.387646	0.726829		Negative Likelihood Ratio (LR-)	0.530804	0.387646	0.726829
	Tooth mobility or avulsion									95% Confidence Interval					95% Confidence Interval
		Fracture with open or closed treatment	n	Conservative treatment or no fracture	n	Total		Statistic	Outcome	Lower bound	Upper bound		Statistic (100%)	Outcome	Lower bound	Upper bound
	Present physical examination finding	True Positive (a)	9	False Positive (b)	15	24		Prevalence	0.0695652	0.0471897	0.101421		Prevalence	6.95652	4.71897	10.1421
	Negative physical examination finding	False Negative (c)	28	True Negative (d)	293	321		Pre-test probability	0.107246	0.0788135	0.14433		Pre-test probability	10.7246	7.88135	14.433
	Total		37		308	345		Sensitivity (Sens.)	0.243243	0.133612	0.401176		Sensitivity (Sens.)	24.3243	13.3612	40.1176
								Specificity (Spec.)	0.951299	0.921211	0.970268		Specificity (Spec.)	95.1299	92.1211	97.0268
								Positive Predictive Value (PPV)	0.375	0.211591	0.572904		Positive Predictive Value (PPV)	37.5	21.1591	57.2904
								Negative Predictive Value (NPV)	0.912773	0.87682	0.938962		Negative Predictive Value (NPV)	91.2773	87.682	93.8962
								Positive Likelihood Ratio (LR+)	4.99459	2.35277	10.6028		Positive Likelihood Ratio (LR+)	4.99459	2.35277	10.6028
								Negative Likelihood Ratio (LR-)	0.795499	0.661524	0.956606		Negative Likelihood Ratio (LR-)	0.795499	0.661524	0.956606
	Subjective malocclusion (Considering solitary mandibular trauma patients only)									95% Confidence Interval					95% Confidence Interval
		Fracture with open or closed treatment	n	Conservative treatment or no fracture	n	Total		Statistic	Outcome	Lower bound	Upper bound		Statistic (100%)	Outcome	Lower bound	Upper bound
	Present physical examination finding	True Positive (a)	20	False Positive (b)	21	41		Prevalence	0.488095	0.384082	0.59315		Prevalence	48.8095	38.4082	59.315
	Negative physical examination finding	False Negative (c)	2	True Negative (d)	41	43		Pre-test probability	0.261905	0.179784	0.364851		Pre-test probability	26.1905	17.9784	36.4851
	Total		22		62	84		Sensitivity (Sens.)	0.909091	0.721846	0.974705		Sensitivity (Sens.)	90.9091	72.1846	97.4705
								Specificity (Spec.)	0.66129	0.537175	0.766585		Specificity (Spec.)	66.129	53.7175	76.6585
								Positive Predictive Value (PPV)	0.487805	0.342542	0.635157		Positive Predictive Value (PPV)	48.7805	34.2542	63.5157
								Negative Predictive Value (NPV)	0.953488	0.845442	0.987151		Negative Predictive Value (NPV)	95.3488	84.5442	98.7151
								Positive Likelihood Ratio (LR+)	2.68398	1.85009	3.89373		Positive Likelihood Ratio (LR+)	2.68398	1.85009	3.89373
								Negative Likelihood Ratio (LR-)	0.137472	0.0362354	0.521552		Negative Likelihood Ratio (LR-)	0.137472	0.0362354	0.521552
	Subjective malocclusion (All patients)									95% Confidence Interval					95% Confidence Interval
		Fracture with open or closed treatment	n	Conservative treatment or no fracture	n	Total		Statistic	Outcome	Lower bound	Upper bound		Statistic (100%)	Outcome	Lower bound	Upper bound
	Present physical examination finding	True Positive (a)	31	False Positive (b)	109	140		Prevalence	0.405797	0.355294	0.458375		Prevalence	40.5797	35.5294	45.8375
	Negative physical examination finding	False Negative (c)	6	True Negative (d)	199	205		Pre-test probability	0.107246	0.0788135	0.14433		Pre-test probability	10.7246	7.88135	14.433
	Total		37		308	345		Sensitivity (Sens.)	0.837838	0.688632	0.923489		Sensitivity (Sens.)	83.7838	68.8632	92.3489
								Specificity (Spec.)	0.646104	0.5912	0.697408		Specificity (Spec.)	64.6104	59.12	69.7408
								Positive Predictive Value (PPV)	0.221429	0.160607	0.29713		Positive Predictive Value (PPV)	22.1429	16.0607	29.713
								Negative Predictive Value (NPV)	0.970732	0.937627	0.986519		Negative Predictive Value (NPV)	97.0732	93.7627	98.6519
								Positive Likelihood Ratio (LR+)	2.36747	1.92472	2.91207		Positive Likelihood Ratio (LR+)	2.36747	1.92472	2.91207
								Negative Likelihood Ratio (LR-)	0.250985	0.1201	0.524508		Negative Likelihood Ratio (LR-)	0.250985	0.1201	0.524508
	Objective malocclusion (Considering solitary mandibular trauma patients only)									95% Confidence Interval					95% Confidence Interval
		Fracture with open or closed treatment	n	Conservative treatment or no fracture	n	Total		Statistic	Outcome	Lower bound	Upper bound		Statistic (100%)	Outcome	Lower bound	Upper bound
	Present physical examination finding	True Positive (a)	16	False Positive (b)	13	29		Prevalence	0.349398	0.25556	0.45656		Prevalence	34.9398	25.556	45.656
	Negative physical examination finding	False Negative (c)	6	True Negative (d)	48	54		Pre-test probability	0.26506	0.182043	0.368864		Pre-test probability	26.506	18.2043	36.8864
	Total		22		61	83		Sensitivity (Sens.)	0.727273	0.518479	0.868494		Sensitivity (Sens.)	72.7273	51.8479	86.8494
								Specificity (Spec.)	0.786885	0.668773	0.871003		Specificity (Spec.)	78.6885	66.8773	87.1003
								Positive Predictive Value (PPV)	0.551724	0.375477	0.715871		Positive Predictive Value (PPV)	55.1724	37.5477	71.5871
								Negative Predictive Value (NPV)	0.888889	0.778051	0.94807		Negative Predictive Value (NPV)	88.8889	77.8051	94.807
								Positive Likelihood Ratio (LR+)	3.41259	1.97697	5.89071		Positive Likelihood Ratio (LR+)	3.41259	1.97697	5.89071
								Negative Likelihood Ratio (LR-)	0.346591	0.173015	0.694307		Negative Likelihood Ratio (LR-)	0.346591	0.173015	0.694307
	Objective malocclusion (All patients)									95% Confidence Interval					95% Confidence Interval
		Fracture with open or closed treatment	n	Conservative treatment or no fracture	n	Total		Statistic	Outcome	Lower bound	Upper bound		Statistic (100%)	Outcome	Lower bound	Upper bound
	Present physical examination finding	True Positive (a)	26	False Positive (b)	85	111		Prevalence	0.323615	0.276292	0.374846		Prevalence	32.3615	27.6292	37.4846
	Negative physical examination finding	False Negative (c)	11	True Negative (d)	221	232		Pre-test probability	0.107872	0.0792792	0.145151		Pre-test probability	10.7872	7.92792	14.5151
	Total		37		306	343		Sensitivity (Sens.)	0.702703	0.542166	0.825107		Sensitivity (Sens.)	70.2703	54.2166	82.5107
								Specificity (Spec.)	0.722222	0.669517	0.769417		Specificity (Spec.)	72.2222	66.9517	76.9417
								Positive Predictive Value (PPV)	0.234234	0.165156	0.321093		Positive Predictive Value (PPV)	23.4234	16.5156	32.1093
								Negative Predictive Value (NPV)	0.952586	0.917106	0.973322		Negative Predictive Value (NPV)	95.2586	91.7106	97.3322
								Positive Likelihood Ratio (LR+)	2.52973	1.91823	3.33616		Positive Likelihood Ratio (LR+)	2.52973	1.91823	3.33616
								Negative Likelihood Ratio (LR-)	0.411642	0.249614	0.678845		Negative Likelihood Ratio (LR-)	0.411642	0.249614	0.678845
	Angular compression test pain									95% Confidence Interval					95% Confidence Interval
		Fracture with open or closed treatment	n	Conservative treatment or no fracture	n	Total		Statistic	Outcome	Lower bound	Upper bound		Statistic (100%)	Outcome	Lower bound	Upper bound
	Present physical examination finding	True Positive (a)	36	False Positive (b)	77	113		Prevalence	0.328488	0.280989	0.379776		Prevalence	32.8488	28.0989	37.9776
	Negative physical examination finding	False Negative (c)	1	True Negative (d)	230	231		Pre-test probability	0.107558	0.0790457	0.144739		Pre-test probability	10.7558	7.90457	14.4739
	Total		37		307	344		Sensitivity (Sens.)	0.972973	0.861756	0.995213		Sensitivity (Sens.)	97.2973	86.1756	99.5213
								Specificity (Spec.)	0.749186	0.697818	0.794394		Specificity (Spec.)	74.9186	69.7818	79.4394
								Positive Predictive Value (PPV)	0.318584	0.239854	0.409243		Positive Predictive Value (PPV)	31.8584	23.9854	40.9243
								Negative Predictive Value (NPV)	0.995671	0.97589	0.999235		Negative Predictive Value (NPV)	99.5671	97.589	99.9235
								Positive Likelihood Ratio (LR+)	3.87926	3.17399	4.74123		Positive Likelihood Ratio (LR+)	3.87926	3.17399	4.74123
								Negative Likelihood Ratio (LR-)	0.0360752	0.00521318	0.24964		Negative Likelihood Ratio (LR-)	0.0360752	0.00521318	0.24964
	Axial chin pressure pain									95% Confidence Interval					95% Confidence Interval
		Fracture with open or closed treatment	n	Conservative treatment or no fracture	n	Total		Statistic	Outcome	Lower bound	Upper bound		Statistic (100%)	Outcome	Lower bound	Upper bound
	Present physical examination finding	True Positive (a)	36	False Positive (b)	69	105		Prevalence	0.307018	0.2605	0.357822		Prevalence	30.7018	26.05	35.7822
	Negative physical examination finding	False Negative (c)	1	True Negative (d)	236	237		Pre-test probability	0.108187	0.0795141	0.145565		Pre-test probability	10.8187	7.95141	14.5565
	Total		37		305	342		Sensitivity (Sens.)	0.972973	0.861756	0.995213		Sensitivity (Sens.)	97.2973	86.1756	99.5213
								Specificity (Spec.)	0.77377	0.723578	0.817152		Specificity (Spec.)	77.377	72.3578	81.7152
								Positive Predictive Value (PPV)	0.342857	0.259056	0.437751		Positive Predictive Value (PPV)	34.2857	25.9056	43.7751
								Negative Predictive Value (NPV)	0.995781	0.97649	0.999255		Negative Predictive Value (NPV)	99.5781	97.649	99.9255
								Positive Likelihood Ratio (LR+)	4.30082	3.4709	5.32919		Positive Likelihood Ratio (LR+)	4.30082	3.4709	5.32919
								Negative Likelihood Ratio (LR-)	0.034929	0.00504821	0.241677		Negative Likelihood Ratio (LR-)	0.034929	0.00504821	0.241677
	Tongue blade bite test									95% Confidence Interval					95% Confidence Interval
		Fracture with open or closed treatment	n	Conservative treatment or no fracture	n	Total		Statistic	Outcome	Lower bound	Upper bound		Statistic (100%)	Outcome	Lower bound	Upper bound
	Present physical examination finding	True Positive (a)	31	False Positive (b)	87	118		Prevalence	0.376997	0.325103	0.431873		Prevalence	37.6997	32.5103	43.1873
	Negative physical examination finding	False Negative (c)	4	True Negative (d)	191	195		Pre-test probability	0.111821	0.0815085	0.151547		Pre-test probability	11.1821	8.15085	15.1547
	Total		35		278	313		Sensitivity (Sens.)	0.885714	0.740482	0.954649		Sensitivity (Sens.)	88.5714	74.0482	95.4649
								Specificity (Spec.)	0.68705	0.630305	0.738697		Specificity (Spec.)	68.705	63.0305	73.8697
								Positive Predictive Value (PPV)	0.262712	0.191688	0.348699		Positive Predictive Value (PPV)	26.2712	19.1688	34.8699
								Negative Predictive Value (NPV)	0.979487	0.948452	0.991995		Negative Predictive Value (NPV)	97.9487	94.8452	99.1995
								Positive Likelihood Ratio (LR+)	2.83021	2.29195	3.49489		Positive Likelihood Ratio (LR+)	2.83021	2.29195	3.49489
								Negative Likelihood Ratio (LR-)	0.166343	0.0659134	0.419791		Negative Likelihood Ratio (LR-)	0.166343	0.0659134	0.419791

[truncated: 1 more sheets: Formula's and definitions]
